# Supplementary material for: Antibiotic use, knowledge and health literacy among the general population in Berlin, Germany and its surrounding rural areas
Source: PLoS One. 2018 Feb 23;13(2):e0193336. doi: 10.1371/journal.pone.0193336 (PMC5825110; doi:10.1371/journal.pone.0193336)
Supplement: S2 Dataset — (XLSX) [file pone.0193336.s002.xlsx]

## Sheet: PLOS ONE
ID	S1	age_cat	men	EDU	B2A3_neu	B2A4_neu	B1A4_neu	B1A5_neu	Wissen4	B2A1_neu	B3A1_neu	HLSrr	HLScat	antibioticslastyear
2	78	5	0	3	1	1	1	1	4	1	0	16	2	0
3	71	4	0	3	1	1	1	1	4	1	1	16	2	0
4	78	5	0	2	1	1	1	0	3	1	0	15	2	0
5	72	5	0	1	1	1	1	1	4	1	1	7	0	0
6	63	4	0	2	1	1	1	1	4	1	0	13	2	1
7	75	5	0	2	0	0	0	0	0	1	0	16	2	0
8	73	5	0	3	1	1	1	1	4	1	1	16	2	0
9	51	2	0	1	1	0	1	1	3	1	1	14	2	0
10	38	1	0	1	1	0	0	0	1	0	0	11	1	0
11	73	5	0	2	1	1	1	1	4	1	1	5	0	1
12	68	4	0	3	1	1	1	1	4	1	0	16	2	0
13	70	4	0	2	1	1	0	0	2	1	0	16	2	1
14	64	4	0	2	1	1	1	1	4	1	1	14	2	0
15	62	4	0	2	1	1	1	0	3	1	0	16	2	0
16	81	5	0	2	1	1	1	1	4	1	1	16	2	0
17	52	3	0	2	0	0	1	0	1	1	0	16	2	0
19	60	3	0	2	1	1	1	0	3	1	0	14	2	1
20	75	5	0	2	1	1	1	1	4	1	0	13	2	0
21	69	4	0	2	1	1	1	1	4	1	0	13	2	1
22	72	5	0	2	1	1	0	1	3	1	0	14	2	0
23	40	1	0	2	1	1	1	1	4	1	0	15	2	0
25	33	1	0	1	1	0	0	0	1	1	0	11	1	0
26	64	4	0	3	1	1	1	1	4	1	1	16	2	0
27	54	3	0	2	1	1	1	1	4	1	0	10	1	0
28	70	4	0	2	1	1	1	1	4	1	1	11	1	1
29	74	5	0	2	0	0	0	0	0	1	0	16	2	0
30	49	2	0	2	1	1	1	0	3	1	0	14	2	0
31	38	1	0	2	1	0	0	0	1	1	0	7	0	0
32	60	3	0	2	1	1	1	0	3	1	0	15	2	1
33	62	4	0	3	1	1	1	1	4	1	0	14	2	0
35	74	5	0	2	1	0	0	0	1	1	1	14	2	0
36	79	5	0	2	1	1	1	1	4	1	0	12	1	1
37	63	4	0	3	0	0	1	0	1	1	0	11	1	0
38	74	5	0	3	0	1	1	1	3	1	0	9	1	1
39	72	5	0	2	0	1	1	1	3	1	0	9	1	1
40	80	5	0	2	0	1	1	1	3	1	0	6	0	1
41	69	4	0	2	0	1	1	1	3	1	0	9	1	1
42	63	4	0	2	0	1	1	1	3	1	0	10	1	1
43	74	5	0	2	1	1	1	0	3	1	0	16	2	1
44	40	1	0	2	0	1	1	1	3	1	0	6	0	0
45	65	4	0	2	0	1	1	1	3	1	0	7	0	1
46	70	4	0	1	1	1	1	1	4	1	0	8	0	1
47	43	2	0	1	1	1	1	1	4	1	0	10	1	1
48	35	1	0	2	1	1	1	1	4	1	0	7	0	1
49	79	5	0	2	1	1	1	1	4	1	0	9	1	1
50	68	4	0	2	0	1	1	1	3	0	0	16	2	0
51	39	1	0	2	1	1	1	1	4	1	0	11	1	1
52	74	5	0	2	1	1	1	1	4	1	0	10	1	1
53	63	4	0	2	1	1	1	1	4	1	0	11	1	1
54	32	1	0	2	1	1	1	1	4	1	0	7	0	1
55	54	3	0	2	1	1	1	0	3	1	0	16	2	0
56	66	4	0	2	1	1	1	1	4	1	0	14	2	1
57	72	5	0	2	1	1	1	1	4	1	0	14	2	0
59	38	1	0	2	1	1	1	1	4	1	0	8	0	1
60	80	5	0	2	1	1	1	1	4	1	0	14	2	0
61	34	1	0	2	1	1	1	1	4	1	0	7	0	1
62	40	1	0	1	1	1	1	1	4	1	0	7	0	1
63	74	5	0	2	1	1	0	0	2	1	0	16	2	0
64	70	4	0	2	1	0	1	0	2	1	0	16	2	0
65	59	3	0	2	1	1	1	1	4	1	0	15	2	1
67	79	5	0	2	1	1	1	0	3	1	0	16	2	0
68	41	1	0	2	1	1	1	1	4	1	0	13	2	0
70	58	3	0	2	1	1	1	1	4	1	0	15	2	1
71	68	4	0	1	1	1	1	1	4	1	0	16	2	1
72	40	1	0	2	1	1	1	1	4	1	0	7	0	1
73	73	5	0	2	1	1	1	1	4	1	0	16	2	1
74	35	1	0	2	1	1	1	1	4	1	0	7	0	1
75	48	2	0	3	1	1	1	1	4	1	0	10	1	1
76	70	4	0	1	1	0	0	0	1	1	0	4	0	1
77	75	5	0	2	1	1	1	1	4	1	1	16	2	0
78	62	4	0	2	1	0	0	0	1	1	1	16	2	0
79	69	4	0	2	0	1	1	1	3	1	0	4	0	0
80	44	2	0	2	1	1	0	0	2	1	0	12	1	1
81	74	5	0	2	1	0	1	0	2	1	1	16	2	0
83	58	3	0	2	1	1	1	0	3	1	0	12	1	0
84	33	1	0	2	1	1	1	1	4	1	0	14	2	1
85	40	1	0	2	1	1	1	1	4	1	0	6	0	1
86	39	1	0	2	1	0	0	0	1	0	0	14	2	0
87	73	5	0	2	1	1	1	1	4	1	1	16	2	0
88	75	5	0	2	0	1	0	0	1	0	0	15	2	0
90	74	5	0	2	1	1	1	1	4	1	0	16	2	1
91	70	4	0	2	1	1	1	1	4	1	0	16	2	0
92	55	3	0	2	1	1	1	1	4	1	1	14	2	1
93	65	4	0	2	1	1	1	1	4	1	1	16	2	0
95	61	3	0	2	1	1	1	0	3	1	0	16	2	0
96	55	3	0	2	1	1	1	1	4	1	1	15	2	0
97	34	1	0	2	0	1	0	1	2	1	1	3	0	0
99	32	1	0	1	1	0	0	0	1	1	1	6	0	0
102	51	2	0	2	1	1	0	1	3	1	0	13	2	0
103	77	5	0	2	1	1	1	1	4	1	1	13	2	1
104	71	4	0	2	0	0	0	1	1	1	1	5	0	0
105	59	3	0	2	1	1	1	0	3	1	0	16	2	1
106	53	3	0	2	1	1	1	1	4	1	1	13	2	0
107	80	5	0	3	1	1	1	1	4	1	0	15	2	0
108	70	4	0	2	1	1	1	1	4	1	0	12	1	0
109	68	4	0	2	1	1	1	0	3	1	1	15	2	0
110	69	4	0	2	1	1	1	1	4	1	0	16	2	0
111	73	5	0	2	1	1	1	1	4	1	1	16	2	0
112	69	4	0	2	1	1	1	0	3	1	0	15	2	0
113	72	5	0	2	1	1	1	1	4	0	0	14	2	0
114	45	2	0	2	1	1	1	1	4	1	0	5	0	0
116	58	3	0	2	1	1	0	0	2	1	0	12	1	0
117	74	5	0	2	1	1	1	1	4	1	1	15	2	0
119	80	5	0	2	1	1	1	1	4	1	0	14	2	0
122	58	3	0	3	1	1	1	1	4	1	0	14	2	0
123	69	4	0	2	1	1	1	1	4	1	1	16	2	0
124	50	2	0	2	1	1	1	1	4	1	1	8	0	0
125	67	4	0	2	1	1	1	1	4	1	0	15	2	1
126	73	5	0	2	1	1	1	1	4	0	1	10	1	1
127	62	4	0	2	0	0	1	0	1	1	1	13	2	1
128	74	5	0	3	1	1	1	1	4	1	0	14	2	1
129	79	5	0	2	1	1	0	1	3	1	0	15	2	0
130	35	1	0	2	1	0	0	0	1	1	0	8	0	0
131	70	4	0	2	1	1	0	0	2	1	1	14	2	0
132	73	5	0	2	1	1	1	1	4	1	0	15	2	0
134	64	4	0	2	1	1	1	1	4	1	1	14	2	0
135	41	1	0	2	1	1	1	1	4	1	1	16	2	0
136	73	5	0	3	1	1	1	0	3	1	0	15	2	1
138	56	3	0	2	0	0	1	1	2	1	1	12	1	0
139	55	3	0	1	1	0	0	0	1	1	0	7	0	0
140	59	3	0	2	0	1	1	1	3	1	1	12	1	0
141	68	4	0	2	0	0	0	0	0	1	1	12	1	0
144	40	1	0	1	1	1	1	1	4	1	0	12	1	1
145	65	4	0	2	1	1	1	1	4	1	1	16	2	1
146	72	5	0	2	1	1	1	1	4	1	1	16	2	0
147	60	3	0	2	1	1	0	0	2	1	0	15	2	1
148	47	2	0	2	1	0	1	0	2	1	1	10	1	0
150	53	3	0	3	1	1	1	1	4	1	1	16	2	0
151	70	4	0	2	1	1	0	0	2	1	0	4	0	1
152	80	5	0	2	0	0	0	0	0	0	0	14	2	0
153	65	4	0	2	0	1	1	0	2	1	0	15	2	1
154	69	4	0	2	1	1	1	1	4	1	0	14	2	0
155	44	2	0	2	1	1	1	1	4	1	0	13	2	1
156	39	1	0	2	1	1	1	1	4	0	0	14	2	0
157	75	5	0	2	1	1	0	0	2	1	0	14	2	0
158	76	5	0	2	1	0	0	0	1	1	0	9	1	0
159	64	4	0	2	1	1	0	0	2	1	0	16	2	1
160	80	5	0	2	1	1	1	0	3	1	0	16	2	1
161	48	2	0	2	1	1	1	1	4	1	0	16	2	1
162	81	5	0	3	1	1	1	1	4	0	0	14	2	1
163	74	5	0	3	1	1	1	0	3	1	0	16	2	0
164	34	1	0	2	1	1	1	0	3	1	0	16	2	1
165	54	3	0	2	1	1	1	1	4	1	0	16	2	1
166	61	3	0	2	1	1	1	0	3	1	0	10	1	1
168	50	2	0	2	1	1	1	1	4	1	1	16	2	0
169	34	1	0	2	1	0	1	0	2	0	0	14	2	0
170	51	2	0	3	1	1	1	1	4	1	0	6	0	0
171	42	2	0	2	1	1	1	0	3	0	0	11	1	0
172	59	3	0	3	1	1	1	0	3	1	0	16	2	0
173	73	5	0	2	1	1	1	0	3	1	0	15	2	1
174	48	2	0	2	1	0	1	0	2	1	0	7	0	1
175	80	5	0	2	1	1	1	1	4	1	1	15	2	1
178	71	4	0	2	1	1	1	0	3	1	0	14	2	0
179	35	1	0	2	1	1	1	1	4	1	0	15	2	1
180	65	4	0	2	1	1	1	0	3	1	0	15	2	1
181	77	5	0	2	1	1	1	0	3	1	0	15	2	0
182	35	1	0	1	1	0	1	1	3	1	0	7	0	0
183	64	4	0	2	1	1	1	0	3	1	0	16	2	1
184	54	3	0	2	1	1	0	1	3	1	0	13	2	0
185	77	5	0	2	1	1	1	0	3	1	0	16	2	1
186	67	4	0	2	1	1	1	0	3	1	0	16	2	1
187	68	4	0	2	1	1	1	0	3	1	0	16	2	1
188	68	4	0	2	1	1	1	0	3	1	0	16	2	1
189	45	2	0	2	1	1	1	1	4	0	0	16	2	1
190	75	5	0	2	1	1	1	0	3	1	0	16	2	1
191	39	1	0	2	1	1	0	0	2	1	0	16	2	1
192	59	3	0	2	1	1	1	1	4	1	0	16	2	0
193	74	5	0	2	1	1	1	0	3	1	0	16	2	1
194	39	1	0	2	1	1	1	1	4	1	1	8	0	0
195	66	4	0	2	1	1	1	1	4	1	0	16	2	1
196	47	2	0	2	1	1	0	0	2	1	1	9	1	0
197	80	5	0	2	1	1	1	1	4	1	1	15	2	0
198	71	4	0	2	1	1	1	1	4	1	0	15	2	1
199	58	3	0	1	1	1	0	0	2	0	0	12	1	0
200	44	2	0	2	0	0	0	1	1	1	1	6	0	1
201	70	4	0	1	1	0	1	1	3	0	1	9	1	0
203	74	5	0	3	1	1	1	1	4	1	0	16	2	0
204	40	1	0	2	1	1	1	0	3	0	0	7	0	1
205	65	4	0	2	1	1	1	1	4	1	0	15	2	0
206	78	5	0	3	1	1	1	1	4	1	1	16	2	1
207	55	3	0	2	1	1	1	0	3	1	0	16	2	0
208	43	2	0	1	1	0	0	0	1	1	0	10	1	0
209	65	4	0	2	1	1	1	1	4	1	1	16	2	0
210	47	2	0	3	1	1	1	1	4	1	0	14	2	1
212	34	1	0	1	1	1	1	1	4	1	0	16	2	1
213	76	5	0	3	1	1	1	1	4	1	0	13	2	0
214	64	4	0	2	1	1	1	1	4	1	0	16	2	1
215	75	5	0	2	1	1	1	1	4	1	0	16	2	1
216	60	3	0	2	1	1	1	1	4	1	0	16	2	0
217	76	5	0	2	1	0	1	1	3	1	0	12	1	0
218	33	1	0	2	1	1	0	0	2	0	0	0	0	1
220	51	2	0	1	1	1	1	0	3	1	1	16	2	1
221	54	3	0	2	1	1	1	1	4	1	0	13	2	1
222	43	2	0	2	0	0	1	1	2	1	0	10	1	0
223	61	3	0	2	1	1	1	1	4	1	1	16	2	0
224	73	5	0	2	1	1	1	1	4	1	0	16	2	0
226	68	4	0	2	1	1	0	0	2	0	0	14	2	0
227	73	5	0	2	1	1	1	1	4	1	1	16	2	1
228	62	4	0	3	1	1	1	1	4	1	1	16	2	0
229	35	1	0	2	0	0	0	1	1	0	1	12	1	0
231	53	3	0	2	1	0	0	0	1	1	0	15	2	0
233	69	4	0	2	1	1	0	1	3	1	0	14	2	0
234	44	2	0	2	1	0	1	1	3	1	0	11	1	0
235	79	5	0	2	0	1	1	1	3	1	0	13	2	0
237	60	3	0	2	0	0	0	1	1	1	0	11	1	0
238	73	5	0	2	1	0	0	0	1	1	0	9	1	1
239	75	5	0	1	0	1	1	0	2	0	1	12	1	0
240	79	5	0	2	0	0	0	0	0	0	1	12	1	0
241	73	5	0	2	0	0	0	1	1	1	1	11	1	0
242	63	4	0	2	1	1	1	1	4	1	1	16	2	0
243	48	2	0	2	0	1	0	1	2	1	0	11	1	0
244	64	4	0	2	0	1	0	0	1	0	1	12	1	0
245	35	1	0	2	0	1	0	1	2	0	1	13	2	0
246	65	4	0	2	1	1	1	1	4	1	1	16	2	0
247	35	1	0	1	1	1	0	0	2	1	0	9	1	1
248	59	3	0	2	1	0	0	0	1	1	0	15	2	0
249	35	1	0	2	1	1	0	0	2	0	1	13	2	0
250	64	4	0	2	0	0	0	0	0	1	0	12	1	0
253	80	5	0	3	1	1	1	1	4	1	1	16	2	0
254	64	4	0	1	1	0	0	0	1	1	0	13	2	1
256	75	5	0	2	1	1	1	1	4	1	0	12	1	1
257	50	2	0	2	1	0	0	1	2	1	0	12	1	1
260	38	1	0	3	0	0	0	0	0	0	0	4	0	0
261	70	4	0	1	1	1	1	1	4	1	0	15	2	1
265	45	2	0	2	1	0	0	0	1	1	0	15	2	1
266	39	1	0	2	1	1	1	0	3	1	0	12	1	1
267	59	3	0	2	1	1	0	0	2	0	0	12	1	0
269	34	1	0	2	1	0	0	0	1	0	1	13	2	0
271	76	5	0	2	1	1	1	1	4	1	1	9	1	0
272	79	5	0	2	1	1	1	1	4	1	0	15	2	0
273	64	4	0	3	1	1	1	1	4	1	1	16	2	0
274	44	2	0	2	0	1	0	1	2	0	1	13	2	0
275	70	4	0	2	1	0	1	1	3	0	0	16	2	0
277	55	3	0	3	1	0	0	0	1	1	1	8	0	0
278	53	3	0	2	1	1	1	0	3	1	1	16	2	0
280	69	4	0	2	1	1	1	0	3	1	1	16	2	0
281	68	4	0	2	1	1	1	1	4	1	1	16	2	1
282	80	5	0	2	1	1	1	1	4	1	0	13	2	0
283	75	5	0	3	1	1	1	0	3	1	0	16	2	0
284	46	2	0	2	1	1	1	1	4	1	0	16	2	0
285	75	5	0	3	1	1	1	1	4	1	0	16	2	0
286	31	1	0	2	1	0	0	0	1	1	0	12	1	0
288	54	3	0	2	1	1	1	1	4	1	0	16	2	0
289	53	3	0	3	1	1	1	1	4	1	1	16	2	0
290	61	3	0	2	1	1	1	1	4	1	1	16	2	0
291	52	3	0	2	1	0	0	0	1	1	0	13	2	0
292	59	3	0	3	1	1	0	0	2	1	0	16	2	0
293	80	5	0	2	1	1	0	0	2	0	0	16	2	0
294	38	1	0	3	1	0	0	0	1	1	0	7	0	0
295	42	2	0	2	1	1	1	1	4	1	0	1	0	0
296	69	4	0	2	1	0	0	1	2	1	0	14	2	1
297	63	4	0	2	1	1	0	1	3	1	1	13	2	1
298	75	5	0	2	1	1	1	1	4	1	1	16	2	0
299	36	1	0	3	1	0	0	0	1	1	0	10	1	1
301	78	5	0	3	1	1	1	1	4	1	0	16	2	0
302	52	3	0	1	1	1	1	0	3	1	1	16	2	0
303	38	1	0	2	1	1	1	1	4	1	0	14	2	0
305	50	2	0	2	1	1	1	1	4	1	0	16	2	1
307	63	4	0	1	1	1	1	1	4	1	1	16	2	0
308	43	2	0	3	1	1	1	1	4	1	1	16	2	0
309	72	5	0	2	1	1	1	1	4	1	1	16	2	0
310	62	4	0	3	1	1	0	0	2	1	0	15	2	0
311	69	4	0	2	1	1	1	1	4	1	1	16	2	0
312	53	3	0	3	1	1	1	1	4	1	1	16	2	0
313	65	4	0	2	1	1	1	1	4	1	0	16	2	0
315	66	4	0	2	1	1	1	1	4	1	0	16	2	0
316	60	3	0	1	1	1	1	1	4	1	1	16	2	0
317	58	3	0	1	1	1	0	0	2	1	0	16	2	0
318	71	4	0	2	1	1	1	1	4	1	0	16	2	0
319	51	2	0	2	1	1	1	1	4	1	0	15	2	0
320	44	2	0	3	1	1	1	0	3	1	0	16	2	0
322	73	5	0	2	0	1	1	1	3	1	1	16	2	0
323	52	3	0	2	1	0	0	0	1	1	0	15	2	0
324	39	1	0	2	1	0	1	0	2	1	0	9	1	0
325	73	5	0	2	1	1	1	0	3	0	1	9	1	0
326	46	2	0	3	1	1	1	1	4	0	0	10	1	0
327	76	5	0	3	1	1	1	1	4	1	0	16	2	0
328	52	3	0	2	1	1	1	1	4	1	0	16	2	0
329	43	2	0	1	1	1	1	0	3	1	0	16	2	0
331	56	3	0	2	1	1	1	0	3	1	0	16	2	0
332	70	4	0	1	1	1	1	1	4	0	0	1	0	0
333	64	4	0	2	1	1	1	1	4	1	0	16	2	0
334	72	5	0	2	1	1	1	1	4	1	1	15	2	1
335	78	5	0	2	1	1	1	1	4	1	1	16	2	0
336	36	1	0	3	1	1	1	1	4	1	0	16	2	0
337	50	2	0	1	1	1	1	1	4	0	0	16	2	0
338	46	2	0	2	1	0	0	0	1	1	1	2	0	0
339	54	3	0	2	1	1	1	1	4	0	0	14	2	1
341	80	5	0	2	1	1	0	1	3	1	0	15	2	0
342	40	1	0	1	1	0	0	0	1	1	0	6	0	0
343	60	3	0	3	1	0	1	0	2	1	0	13	2	1
344	62	4	0	1	1	0	0	0	1	0	0	14	2	0
345	65	4	0	2	1	1	1	1	4	1	0	15	2	1
346	72	5	0	2	0	0	1	1	2	1	1	13	2	0
347	70	4	0	2	0	0	1	1	2	1	1	13	2	0
349	38	1	0	2	1	1	1	1	4	1	1	15	2	0
350	72	5	0	2	1	1	1	1	4	1	1	16	2	0
351	79	5	0	2	1	1	1	1	4	1	0	15	2	1
352	42	2	0	2	1	1	0	0	2	1	0	12	1	0
353	53	3	0	2	1	1	0	1	3	1	0	16	2	1
356	33	1	0	2	1	1	1	0	3	1	1	16	2	1
358	79	5	0	3	1	1	1	1	4	1	0	9	1	0
359	49	2	0	1	1	1	1	1	4	1	1	14	2	1
360	69	4	0	2	1	1	0	0	2	1	0	16	2	0
361	48	2	0	2	1	1	1	1	4	1	0	12	1	1
362	40	1	0	2	1	1	1	1	4	1	1	16	2	1
364	81	5	0	2	1	1	1	1	4	0	1	15	2	1
365	69	4	0	2	1	1	0	0	2	1	0	14	2	0
366	78	5	0	2	1	0	0	0	1	1	1	14	2	0
367	39	1	0	2	1	1	1	1	4	1	0	13	2	1
368	51	2	0	2	1	1	0	0	2	1	0	9	1	0
370	52	3	0	2	1	0	1	1	3	0	1	14	2	1
371	63	4	0	1	1	1	1	1	4	1	1	13	2	0
372	44	2	0	2	1	0	0	1	2	1	0	12	1	0
374	60	3	0	2	1	1	1	1	4	1	0	14	2	0
375	78	5	0	2	1	1	1	1	4	1	0	15	2	1
376	34	1	0	1	1	1	1	1	4	1	0	16	2	0
379	49	2	0	1	1	0	0	0	1	1	0	13	2	1
380	44	2	0	2	1	1	1	1	4	1	0	15	2	1
381	40	1	0	2	1	0	0	1	2	1	1	15	2	1
382	68	4	0	2	1	1	0	0	2	1	1	15	2	0
383	36	1	0	2	1	1	1	0	3	0	0	6	0	0
384	70	4	0	1	1	1	1	0	3	1	1	12	1	1
385	56	3	0	2	1	1	1	1	4	1	0	14	2	1
386	53	3	0	3	1	1	1	1	4	1	1	16	2	0
387	72	5	0	1	1	1	1	1	4	1	1	14	2	1
388	66	4	0	2	1	1	1	0	3	1	0	12	1	0
389	50	2	0	2	1	1	1	1	4	1	1	14	2	1
391	46	2	0	2	1	1	1	1	4	1	0	15	2	1
392	57	3	0	2	1	1	1	0	3	0	1	14	2	1
393	37	1	0	2	1	0	0	0	1	0	0	3	0	0
395	53	3	0	1	1	0	1	1	3	1	0	9	1	0
397	69	4	0	2	1	1	1	0	3	1	0	16	2	1
398	73	5	0	2	1	0	0	0	1	1	0	13	2	1
401	75	5	0	2	1	1	0	0	2	1	0	16	2	0
404	36	1	0	1	1	1	0	1	3	0	0	16	2	0
405	81	5	0	2	1	1	1	1	4	1	0	15	2	1
406	63	4	0	2	1	0	1	0	2	0	0	16	2	0
407	36	1	0	2	1	1	0	0	2	1	0	16	2	0
408	56	3	0	2	1	1	0	0	2	0	0	15	2	0
410	65	4	0	2	1	0	0	0	1	0	0	16	2	0
411	81	5	0	2	1	1	0	0	2	0	0	16	2	0
412	66	4	0	2	1	1	0	0	2	0	0	16	2	0
413	72	5	0	2	1	1	1	1	4	1	1	16	2	0
414	51	2	0	2	1	1	0	0	2	0	0	16	2	0
415	56	3	0	2	1	1	0	0	2	0	0	16	2	0
417	42	2	0	2	1	1	1	1	4	1	1	10	1	0
419	62	4	0	2	1	0	0	1	2	1	0	13	2	0
420	58	3	0	1	1	0	1	0	2	1	0	8	0	1
422	51	2	0	2	1	1	0	0	2	1	0	16	2	0
424	70	4	0	3	0	1	1	1	3	1	1	12	1	0
425	59	3	0	2	1	0	0	0	1	1	0	16	2	0
426	78	5	0	2	1	1	1	1	4	1	0	14	2	0
427	41	1	0	2	1	1	0	0	2	1	0	16	2	0
428	60	3	0	3	1	1	1	1	4	1	1	13	2	0
429	64	4	0	2	1	0	0	0	1	1	0	14	2	0
430	31	1	0	2	1	1	0	1	3	1	0	12	1	0
432	71	4	0	2	1	1	0	0	2	1	0	16	2	0
433	52	3	0	2	1	1	0	1	3	1	0	16	2	0
434	78	5	0	2	1	1	1	1	4	1	1	16	2	0
435	40	1	0	2	1	1	0	0	2	1	0	10	1	1
436	56	3	0	1	1	1	0	0	2	1	0	16	2	0
437	45	2	0	1	1	1	1	1	4	1	0	12	1	0
439	75	5	0	2	1	1	0	0	2	1	0	16	2	0
440	49	2	0	2	1	1	1	1	4	1	0	16	2	0
441	46	2	0	2	1	1	1	1	4	1	0	13	2	1
442	28	1	0	2	1	1	0	0	2	1	0	4	0	0
443	63	4	0	2	1	1	1	1	4	1	1	16	2	0
444	52	3	0	1	1	1	1	1	4	1	0	14	2	1
445	70	4	0	2	1	1	0	0	2	0	0	16	2	0
446	68	4	0	2	1	1	0	0	2	1	0	16	2	0
447	53	3	0	2	1	1	0	0	2	1	0	10	1	1
449	61	3	0	2	1	1	0	0	2	1	0	16	2	0
450	79	5	0	2	1	1	0	0	2	1	0	16	2	0
451	50	2	0	2	1	1	1	1	4	0	0	9	1	1
452	36	1	0	2	0	0	1	0	1	1	0	5	0	0
453	64	4	0	1	1	0	1	0	2	0	0	6	0	0
454	71	4	0	2	1	0	0	0	1	0	0	13	2	0
456	62	4	0	3	0	1	0	0	1	1	0	7	0	0
457	53	3	0	3	1	1	0	0	2	1	0	12	1	0
460	42	2	0	2	1	1	1	0	3	1	1	12	1	1
462	74	5	0	2	1	0	1	1	3	0	1	9	1	0
463	44	2	0	3	0	1	0	0	1	1	0	6	0	0
464	80	5	0	3	0	0	1	0	1	0	1	9	1	0
465	34	1	0	3	0	1	0	0	1	0	0	8	0	0
466	39	1	0	1	0	0	0	0	0	0	1	10	1	0
468	73	5	0	3	0	0	1	0	1	0	0	12	1	0
469	72	5	0	2	1	1	1	1	4	0	1	16	2	1
471	74	5	0	2	1	0	0	0	1	1	0	9	1	0
472	63	4	0	3	0	1	0	0	1	0	0	11	1	1
473	48	2	0	3	0	1	0	0	1	1	1	11	1	0
475	45	2	0	2	0	1	1	1	3	0	1	10	1	0
480	70	4	0	2	1	1	1	1	4	1	1	14	2	0
481	53	3	0	2	1	1	1	0	3	1	0	9	1	0
482	54	3	0	3	1	1	1	1	4	1	0	10	1	0
483	66	4	0	2	1	1	1	1	4	1	0	12	1	1
484	49	2	0	2	1	1	1	1	4	1	1	16	2	0
485	35	1	0	2	0	1	0	0	1	0	0	4	0	0
486	78	5	0	3	0	0	0	0	0	0	1	13	2	0
487	39	1	0	2	0	0	1	1	2	0	1	16	2	0
488	62	4	0	2	0	0	0	0	0	0	0	8	0	0
489	53	3	0	1	1	0	1	1	3	0	0	9	1	1
490	63	4	0	2	1	0	0	0	1	1	0	7	0	1
491	68	4	0	2	1	1	1	1	4	1	1	16	2	0
492	41	1	0	2	1	1	1	1	4	1	1	12	1	0
493	32	1	0	2	0	0	0	0	0	0	1	8	0	0
494	48	2	0	3	0	1	0	1	2	1	1	8	0	1
495	46	2	0	2	1	1	1	1	4	1	1	16	2	1
496	60	3	0	1	1	0	0	0	1	1	0	10	1	0
497	67	4	0	2	1	0	0	0	1	1	0	13	2	0
498	73	5	0	2	1	1	1	1	4	1	0	15	2	1
499	65	4	0	1	0	1	0	1	2	0	1	8	0	1
500	44	2	0	2	0	1	1	1	3	1	1	7	0	1
501	54	3	0	2	1	1	1	1	4	0	0	15	2	0
502	64	4	0	2	1	1	0	0	2	1	0	16	2	0
504	60	3	0	2	1	1	1	1	4	1	1	16	2	0
505	64	4	0	1	1	0	0	0	1	1	0	15	2	0
509	39	1	0	2	1	0	0	0	1	1	0	9	1	1
510	52	3	0	2	0	1	1	0	2	0	1	10	1	0
511	70	4	0	2	1	1	1	1	4	1	0	11	1	0
512	61	3	0	3	0	0	0	0	0	0	0	10	1	1
513	44	2	0	2	1	1	1	0	3	0	0	3	0	1
515	60	3	0	2	1	1	1	1	4	0	1	10	1	0
516	65	4	0	1	1	0	0	0	1	0	0	16	2	1
517	75	5	0	2	1	0	0	0	1	0	0	15	2	0
518	43	2	0	2	0	0	1	0	1	1	0	4	0	0
520	50	2	0	2	0	1	0	0	1	0	0	16	2	1
521	67	4	0	2	1	1	0	0	2	0	0	13	2	0
522	62	4	0	1	1	1	1	1	4	1	0	15	2	1
523	40	1	0	1	1	0	1	1	3	0	0	14	2	0
525	80	5	0	2	1	1	1	1	4	1	1	13	2	1
526	30	1	0	1	1	0	0	0	1	0	0	15	2	0
527	55	3	0	2	1	0	0	0	1	1	0	14	2	1
528	65	4	0	3	1	1	1	1	4	1	1	11	1	0
530	64	4	0	2	1	1	1	1	4	1	1	16	2	0
531	40	1	0	2	0	1	1	0	2	1	0	9	1	1
532	66	4	0	2	1	1	1	1	4	1	1	16	2	0
533	72	5	0	2	1	1	1	1	4	1	0	16	2	1
534	43	2	0	2	1	0	0	1	2	0	0	16	2	0
535	75	5	0	2	1	0	0	0	1	0	0	16	2	1
536	70	4	0	1	1	1	1	1	4	1	1	15	2	0
537	80	5	0	2	1	1	1	1	4	1	0	16	2	0
538	35	1	0	2	0	1	1	1	3	1	0	9	1	1
539	54	3	0	2	1	1	1	1	4	1	0	16	2	1
540	70	4	0	1	1	1	0	0	2	0	0	16	2	0
542	69	4	0	2	1	1	1	1	4	1	1	16	2	1
544	45	2	0	1	1	0	0	0	1	1	0	15	2	0
545	50	2	0	3	1	0	1	1	3	1	0	14	2	1
546	62	4	0	2	1	1	1	1	4	1	1	16	2	0
547	63	4	0	3	1	1	0	1	3	0	0	9	1	1
548	52	3	0	1	1	1	0	1	3	1	0	8	0	0
549	46	2	0	2	1	1	1	1	4	1	0	16	2	1
550	64	4	0	3	1	1	1	1	4	1	0	14	2	0
551	37	1	0	2	1	0	0	0	1	1	0	9	1	0
552	39	1	0	2	1	1	1	1	4	1	0	15	2	0
553	69	4	0	3	1	1	1	1	4	1	0	8	0	1
554	61	3	0	3	1	1	1	1	4	1	1	14	2	1
555	58	3	0	2	1	1	0	1	3	1	0	16	2	1
556	51	2	0	3	1	0	0	0	1	0	0	15	2	0
557	65	4	0	3	1	0	0	0	1	0	0	4	0	1
558	80	5	0	3	1	0	0	0	1	0	0	16	2	0
559	44	2	0	2	1	1	1	1	4	0	1	12	1	0
560	38	1	0	3	1	1	1	0	3	0	0	12	1	0
561	60	3	0	1	0	1	1	0	2	1	0	13	2	0
563	60	3	0	2	1	0	0	0	1	0	0	13	2	0
564	40	1	0	2	1	1	0	1	3	0	0	13	2	1
565	63	4	0	1	1	0	1	0	2	0	0	12	1	0
566	43	2	0	3	1	1	0	0	2	1	0	9	1	1
567	51	2	0	2	1	1	0	1	3	1	0	12	1	0
568	74	5	0	2	1	1	1	1	4	1	0	13	2	1
570	58	3	0	2	1	1	1	1	4	1	0	13	2	0
571	56	3	0	2	0	0	1	0	1	1	0	7	0	1
572	57	3	0	2	1	1	0	0	2	1	0	16	2	1
573	40	1	0	2	1	1	1	1	4	1	0	12	1	1
574	67	4	0	2	1	1	1	1	4	1	1	16	2	0
575	64	4	0	2	1	1	0	1	3	1	0	14	2	1
576	74	5	0	2	1	1	0	1	3	0	0	15	2	0
577	73	5	0	2	1	1	1	1	4	1	0	14	2	0
578	74	5	0	1	0	1	0	0	1	0	1	16	2	0
580	35	1	0	2	1	1	1	1	4	1	0	12	1	1
581	45	2	0	1	1	1	0	0	2	1	0	9	1	0
582	53	3	0	2	1	1	0	1	3	0	0	13	2	0
583	48	2	0	2	1	1	1	1	4	1	1	10	1	1
585	74	5	0	2	1	1	1	1	4	1	1	14	2	0
587	64	4	0	2	1	1	1	1	4	1	1	16	2	0
589	56	3	0	3	1	1	1	1	4	1	1	16	2	0
590	72	5	0	2	1	1	1	1	4	0	0	16	2	1
591	53	3	0	2	1	1	0	1	3	1	0	11	1	0
593	48	2	0	2	1	1	0	1	3	1	1	11	1	1
594	46	2	0	2	1	1	1	1	4	1	1	12	1	0
595	29	1	0	1	1	0	0	1	2	1	0	11	1	0
600	69	4	0	2	1	1	0	1	3	0	1	14	2	1
601	64	4	0	2	0	0	0	0	0	0	0	15	2	1
602	35	1	0	3	1	1	1	1	4	1	0	9	1	1
603	60	3	0	2	1	1	0	1	3	1	1	14	2	0
605	41	1	0	1	1	0	0	0	1	1	0	8	0	0
606	40	1	0	2	1	1	1	1	4	1	0	12	1	0
607	46	2	0	1	1	0	0	0	1	1	0	2	0	0
608	55	3	0	2	1	1	1	1	4	0	0	12	1	1
609	65	4	0	2	1	1	0	1	3	1	1	15	2	0
612	75	5	0	2	1	1	1	1	4	1	1	16	2	0
613	60	3	0	2	1	0	1	1	3	1	0	15	2	0
615	55	3	0	2	1	1	1	1	4	1	1	14	2	0
616	80	5	0	2	1	1	1	1	4	1	0	14	2	0
617	34	1	0	2	1	1	1	1	4	0	0	10	1	0
618	54	3	0	2	1	1	1	1	4	1	0	14	2	0
619	44	2	0	2	1	1	0	1	3	1	0	10	1	1
621	74	5	0	2	1	0	0	0	1	1	0	13	2	0
622	58	3	0	2	1	1	1	1	4	0	0	14	2	0
623	45	2	0	2	1	1	0	1	3	1	0	12	1	0
624	42	2	0	1	1	0	0	0	1	0	0	10	1	0
626	32	1	0	2	1	0	1	1	3	0	1	10	1	0
627	49	2	0	2	1	1	0	1	3	1	0	11	1	0
628	41	1	0	1	1	0	0	0	1	1	0	10	1	0
629	62	4	0	2	1	1	1	1	4	1	0	13	2	1
630	66	4	0	2	1	1	0	1	3	1	0	14	2	1
631	61	3	0	1	1	1	1	1	4	1	0	15	2	1
632	71	4	0	2	1	1	1	1	4	0	0	16	2	1
633	53	3	0	1	1	1	1	1	4	1	0	12	1	0
634	53	3	0	2	0	0	1	0	1	0	1	10	1	0
635	62	4	0	2	1	1	1	1	4	1	0	11	1	1
636	71	4	0	2	1	1	1	1	4	1	0	16	2	1
637	43	2	0	2	1	1	1	0	3	1	1	11	1	0
638	36	1	0	2	1	0	0	0	1	0	0	14	2	0
639	45	2	0	2	1	0	1	1	3	1	0	12	1	0
640	51	2	0	2	1	0	0	0	1	1	0	15	2	0
641	60	3	0	2	1	0	0	0	1	1	0	9	1	1
643	77	5	0	2	1	1	0	0	2	1	0	16	2	0
644	80	5	0	2	1	1	1	0	3	0	0	16	2	0
647	46	2	0	2	1	0	0	0	1	1	0	15	2	1
648	41	1	0	2	1	1	0	0	2	1	0	9	1	1
651	56	3	0	2	1	1	0	0	2	0	0	16	2	0
653	76	5	0	2	1	1	0	0	2	0	0	5	0	0
654	46	2	0	2	1	1	0	0	2	0	0	10	1	1
655	80	5	0	2	1	1	1	1	4	1	0	12	1	0
656	64	4	0	2	1	1	1	1	4	1	0	11	1	1
658	81	5	0	3	1	1	1	1	4	1	0	16	2	0
659	71	4	0	2	1	1	0	0	2	0	0	12	1	1
660	76	5	0	1	1	1	0	0	2	0	0	4	0	1
661	61	3	0	2	1	1	0	1	3	0	0	4	0	1
662	72	5	0	3	1	1	1	1	4	0	0	16	2	0
663	46	2	0	1	1	1	0	0	2	0	0	2	0	0
665	33	1	0	1	1	1	1	1	4	1	1	12	1	1
666	61	3	0	2	1	1	0	1	3	1	0	14	2	1
669	31	1	0	1	1	1	0	1	3	1	0	6	0	0
670	76	5	0	1	1	1	1	1	4	1	0	11	1	0
671	41	1	0	1	1	1	0	1	3	1	0	13	2	0
672	56	3	0	1	1	0	0	0	1	0	1	16	2	0
673	47	2	0	2	1	1	0	0	2	1	0	7	0	1
674	48	2	0	2	1	1	1	1	4	1	1	5	0	0
677	71	4	0	2	1	1	0	1	3	1	0	11	1	0
678	78	5	0	2	1	0	1	0	2	0	0	16	2	0
679	44	2	0	2	1	1	1	1	4	1	0	13	2	1
680	39	1	0	2	1	0	0	0	1	1	0	8	0	0
681	59	3	0	2	1	1	1	1	4	1	1	16	2	0
682	61	3	0	2	1	0	0	1	2	0	1	16	2	0
683	71	4	0	1	1	0	0	0	1	0	1	16	2	0
685	56	3	0	2	1	0	0	0	1	0	1	16	2	0
686	66	4	0	1	1	0	0	1	2	0	1	16	2	0
687	34	1	0	1	1	1	1	1	4	1	0	16	2	0
688	66	4	0	2	1	0	0	0	1	0	1	16	2	0
689	71	4	0	3	1	1	1	1	4	1	1	16	2	0
690	75	5	0	2	1	0	0	0	1	1	0	10	1	1
691	47	2	0	2	1	1	0	0	2	1	0	16	2	0
692	52	3	0	2	1	1	1	1	4	1	0	12	1	1
694	75	5	0	3	0	1	1	1	3	1	0	14	2	1
695	76	5	0	2	1	0	1	0	2	0	0	6	0	0
697	40	1	0	2	1	1	0	1	3	0	0	13	2	1
699	45	2	0	3	0	0	1	1	2	0	0	9	1	1
700	56	3	0	3	0	0	0	1	1	1	1	14	2	1
701	44	2	0	3	0	0	0	0	0	1	1	15	2	1
702	65	4	0	2	1	1	0	0	2	0	0	12	1	1
704	73	5	0	3	1	1	1	1	4	1	0	13	2	1
705	69	4	0	2	1	0	0	0	1	1	0	14	2	1
706	58	3	0	1	1	1	0	0	2	1	0	4	0	1
707	36	1	0	3	1	0	1	0	2	0	1	16	2	1
708	33	1	0	1	0	1	1	0	2	0	0	11	1	0
709	34	1	0	2	1	1	1	1	4	1	0	14	2	1
711	74	5	0	3	1	1	1	1	4	1	0	14	2	0
712	41	1	0	1	1	1	0	0	2	0	0	8	0	1
713	78	5	0	2	1	1	1	1	4	1	0	16	2	0
715	62	4	0	2	0	0	0	0	0	1	0	14	2	0
716	65	4	0	2	1	1	1	1	4	0	0	14	2	1
717	51	2	0	1	0	0	0	0	0	1	1	15	2	0
718	71	4	0	2	0	0	0	0	0	0	0	11	1	1
720	72	5	0	1	0	0	1	0	1	1	1	14	2	1
721	76	5	0	2	1	1	1	1	4	0	0	16	2	0
722	50	2	0	2	1	1	1	1	4	0	1	16	2	0
723	75	5	0	2	1	1	1	0	3	1	0	15	2	1
724	32	1	0	3	0	0	1	1	2	1	0	16	2	0
725	50	2	0	3	0	0	0	0	0	1	1	9	1	0
726	44	2	0	2	1	1	1	1	4	1	0	14	2	0
727	64	4	0	2	1	1	0	0	2	0	0	16	2	0
728	60	3	0	2	1	1	1	1	4	0	0	14	2	0
730	39	1	0	2	1	0	0	0	1	1	0	3	0	0
731	65	4	0	3	1	1	1	1	4	1	0	13	2	0
734	70	4	0	2	1	1	1	1	4	1	0	16	2	1
735	41	1	0	2	1	1	0	1	3	1	0	11	1	0
736	59	3	0	2	1	1	1	1	4	1	1	16	2	0
737	69	4	0	2	1	1	1	1	4	1	1	16	2	0
738	37	1	0	1	1	1	1	0	3	1	0	13	2	1
739	56	3	0	2	1	1	1	1	4	0	1	12	1	1
740	80	5	0	2	1	1	1	1	4	1	1	16	2	0
743	57	3	0	2	1	1	1	1	4	0	1	16	2	0
744	44	2	0	2	0	1	1	1	3	1	1	6	0	1
745	65	4	0	2	0	0	0	0	0	1	0	13	2	1
746	39	1	0	1	1	0	1	1	3	1	0	8	0	1
747	78	5	0	3	0	0	0	0	0	1	1	13	2	0
749	63	4	0	1	1	1	0	1	3	0	0	11	1	1
750	54	3	0	2	1	1	1	1	4	1	1	13	2	0
751	33	1	0	2	1	1	0	0	2	1	0	11	1	0
752	60	3	0	3	1	1	0	0	2	1	0	14	2	1
753	70	4	0	2	1	0	0	0	1	1	0	12	1	1
754	48	2	0	1	0	0	1	0	1	1	0	9	1	0
757	64	4	0	2	1	1	1	1	4	1	0	13	2	1
758	55	3	0	2	1	0	1	0	2	0	0	5	0	0
759	45	2	0	1	1	1	1	1	4	0	0	10	1	0
760	43	2	0	3	1	1	1	1	4	1	0	15	2	0
761	41	1	0	2	1	1	0	0	2	1	0	15	2	1
762	48	2	0	2	1	1	1	1	4	1	0	13	2	1
763	73	5	0	2	1	1	1	1	4	1	0	11	1	1
764	65	4	0	2	1	1	1	0	3	1	0	14	2	1
765	74	5	0	2	1	1	0	0	2	1	0	14	2	0
766	72	5	0	2	1	0	0	0	1	1	0	15	2	0
767	58	3	0	2	1	1	1	1	4	1	1	16	2	0
769	57	3	0	2	0	0	0	0	0	0	0	10	1	0
770	30	1	0	2	1	0	1	1	3	0	0	5	0	0
772	45	2	0	1	1	1	1	1	4	0	0	15	2	1
773	65	4	0	1	1	0	0	0	1	0	0	14	2	0
774	34	1	0	2	1	1	1	1	4	1	0	15	2	1
776	79	5	0	1	0	0	1	1	2	1	0	14	2	0
777	68	4	0	2	1	0	0	1	2	0	0	11	1	1
778	41	1	0	2	1	0	0	0	1	1	0	10	1	0
780	65	4	0	1	1	0	0	0	1	1	0	12	1	1
781	60	3	0	3	1	1	1	1	4	0	1	12	1	0
782	40	1	0	2	1	1	1	1	4	1	0	12	1	0
784	54	3	0	1	1	0	0	0	1	1	0	7	0	0
785	75	5	0	3	1	1	1	1	4	1	1	16	2	0
786	54	3	0	2	1	0	0	1	2	1	0	13	2	1
787	33	1	0	1	1	1	1	1	4	1	0	13	2	1
789	46	2	0	2	1	1	1	0	3	0	0	12	1	0
790	50	2	0	1	1	0	0	0	1	1	0	16	2	0
793	42	2	0	1	0	0	0	0	0	0	1	13	2	0
795	61	3	0	2	1	0	0	0	1	1	0	14	2	1
796	64	4	0	1	0	0	0	0	0	0	1	6	0	0
797	38	1	0	1	1	0	1	0	2	0	0	8	0	1
799	42	2	0	1	0	0	0	0	0	0	0	13	2	1
804	64	4	0	2	1	1	1	1	4	0	0	16	2	0
805	57	3	0	2	1	1	1	1	4	1	0	14	2	1
806	38	1	0	1	1	1	1	0	3	0	0	15	2	1
807	43	2	0	1	0	0	1	0	1	0	0	13	2	0
808	81	5	0	2	1	0	1	1	3	0	0	15	2	0
809	76	5	0	2	1	1	1	0	3	0	0	11	1	0
810	31	1	0	2	1	1	0	0	2	1	0	12	1	1
811	69	4	0	2	1	0	1	0	2	1	0	16	2	0
812	64	4	0	2	0	0	0	1	1	0	0	16	2	0
814	80	5	0	2	1	1	1	1	4	1	1	16	2	0
815	59	3	0	3	1	1	1	1	4	1	1	16	2	1
816	72	5	0	3	1	1	1	1	4	1	1	14	2	0
817	78	5	0	3	1	1	1	1	4	1	1	16	2	0
818	72	5	0	3	1	1	1	1	4	1	0	16	2	0
819	80	5	0	2	0	0	0	0	0	1	0	12	1	0
820	49	2	0	2	0	0	0	0	0	1	0	4	0	0
821	61	3	0	1	1	0	0	0	1	1	0	16	2	0
823	43	2	0	2	1	1	0	0	2	1	0	10	1	1
824	43	2	0	2	0	0	1	0	1	1	0	11	1	1
825	30	1	0	1	1	0	0	0	1	0	0	11	1	1
826	54	3	0	2	1	1	1	1	4	0	0	16	2	0
827	78	5	0	2	1	1	0	0	2	0	0	16	2	0
828	68	4	0	3	1	1	1	1	4	1	0	16	2	0
829	64	4	0	3	1	1	1	1	4	1	1	16	2	0
830	54	3	0	2	1	1	0	1	3	0	0	16	2	0
831	63	4	0	3	1	1	0	1	3	0	0	16	2	0
833	42	2	0	2	1	1	0	1	3	1	0	5	0	0
834	37	1	0	3	1	0	1	0	2	1	1	16	2	0
835	50	2	0	2	1	0	0	0	1	1	0	13	2	0
838	60	3	0	1	1	1	1	1	4	0	0	16	2	0
839	75	5	0	2	1	0	0	0	1	1	1	9	1	1
840	62	4	0	1	1	0	0	0	1	0	0	10	1	0
841	77	5	0	2	1	1	0	1	3	1	0	16	2	0
843	76	5	0	2	1	0	0	0	1	1	0	15	2	0
844	53	3	0	2	1	0	0	1	2	1	0	11	1	1
845	55	3	0	2	1	0	0	0	1	1	0	15	2	0
847	68	4	0	2	1	0	1	0	2	1	0	13	2	0
848	54	3	0	2	1	1	1	1	4	1	0	16	2	0
849	38	1	0	2	1	1	0	1	3	0	0	9	1	0
850	80	5	0	2	1	1	1	1	4	1	0	16	2	0
851	35	1	0	3	1	1	0	1	3	0	0	5	0	0
852	53	3	0	3	1	1	0	1	3	0	0	11	1	0
853	42	2	0	2	1	1	1	1	4	1	0	4	0	0
854	75	5	0	2	1	1	1	0	3	1	1	12	1	0
856	65	4	0	1	1	1	1	0	3	0	0	16	2	0
857	60	3	0	2	1	0	0	0	1	1	0	16	2	0
858	75	5	0	2	1	1	1	1	4	1	1	16	2	0
859	47	2	0	1	1	0	0	0	1	0	0	10	1	0
860	42	2	0	1	1	0	1	1	3	0	0	16	2	0
861	40	1	0	3	1	0	0	1	2	1	0	13	2	0
862	65	4	0	3	1	1	1	1	4	1	0	16	2	0
863	72	5	0	2	1	1	0	1	3	1	0	16	2	0
864	39	1	0	2	1	0	0	0	1	1	0	7	0	1
866	72	5	0	2	1	0	1	0	2	0	0	16	2	0
867	53	3	0	3	1	1	0	1	3	1	0	16	2	0
868	57	3	0	2	1	1	1	1	4	1	0	16	2	1
869	80	5	0	2	1	1	0	1	3	0	0	16	2	0
870	35	1	0	2	1	1	1	1	4	1	0	11	1	1
871	68	4	0	2	1	1	0	0	2	1	0	13	2	1
872	40	1	0	2	1	1	0	0	2	1	0	11	1	1
875	53	3	0	3	1	1	1	1	4	1	0	14	2	0
876	59	3	0	1	1	1	0	0	2	1	0	13	2	1
877	67	4	0	3	1	1	1	1	4	1	0	13	2	0
878	67	4	0	2	1	1	0	0	2	1	0	12	1	1
879	45	2	0	2	1	0	0	0	1	1	0	9	1	0
880	51	2	0	2	1	1	1	1	4	0	0	14	2	0
881	63	4	0	2	1	1	1	0	3	0	1	8	0	0
882	65	4	0	2	1	1	0	1	3	1	0	12	1	1
883	37	1	0	2	1	0	1	1	3	1	0	10	1	0
884	78	5	0	3	1	1	1	1	4	1	1	16	2	0
885	59	3	0	2	1	1	1	1	4	1	0	12	1	0
887	33	1	0	1	1	1	0	1	3	1	0	11	1	1
889	50	2	0	2	1	1	0	0	2	0	0	14	2	1
890	65	4	0	2	1	1	0	1	3	1	0	14	2	1
891	42	2	0	2	1	1	0	1	3	1	0	14	2	1
892	68	4	0	2	1	1	0	0	2	1	0	13	2	1
895	79	5	0	2	1	1	1	1	4	1	0	13	2	0
898	72	5	0	2	1	1	0	0	2	0	0	14	2	0
899	76	5	0	2	1	1	1	1	4	1	1	16	2	1
900	55	3	0	2	1	1	1	1	4	0	1	16	2	0
901	44	2	0	2	1	1	1	1	4	1	1	12	1	0
902	72	5	0	2	0	0	1	0	1	0	0	11	1	0
903	77	5	0	2	1	1	0	1	3	1	0	12	1	0
904	50	2	0	1	1	1	1	0	3	1	0	12	1	1
905	61	3	0	2	1	0	0	0	1	1	0	13	2	0
906	36	1	0	1	1	1	0	1	3	0	1	14	2	1
908	69	4	0	2	1	1	0	0	2	1	1	13	2	1
909	40	1	0	1	0	1	0	1	2	0	1	11	1	1
910	46	2	0	1	1	1	0	1	3	1	0	12	1	1
911	62	4	0	2	1	1	0	1	3	1	1	11	1	1
912	60	3	0	2	1	1	1	1	4	1	1	16	2	0
914	64	4	0	3	1	1	1	1	4	1	1	16	2	0
915	43	2	0	1	1	1	1	1	4	0	0	8	0	0
917	58	3	0	2	1	1	1	1	4	1	0	16	2	0
918	66	4	0	2	1	1	0	0	2	0	0	14	2	1
919	68	4	0	2	1	1	1	1	4	1	1	16	2	0
920	75	5	0	1	1	1	0	1	3	1	0	13	2	1
921	74	5	0	2	1	1	0	1	3	1	0	13	2	1
922	73	5	0	2	1	1	1	1	4	1	1	14	2	0
923	70	4	0	2	1	1	1	1	4	1	0	16	2	0
925	52	3	0	1	1	1	0	1	3	0	0	11	1	1
926	37	1	0	1	1	0	0	0	1	1	0	4	0	0
931	50	2	0	1	1	0	0	1	2	1	1	12	1	1
933	35	1	0	2	1	1	0	1	3	1	0	9	1	1
934	60	3	0	1	1	1	0	1	3	1	0	12	1	1
935	56	3	0	2	0	0	1	0	1	0	0	16	2	0
936	72	5	0	2	1	1	1	1	4	1	0	15	2	1
937	47	2	0	2	1	0	1	1	3	1	0	11	1	0
938	43	2	0	3	0	0	0	0	0	1	0	14	2	1
939	39	1	0	2	0	0	1	0	1	1	0	13	2	0
941	45	2	0	2	1	0	1	0	2	1	1	7	0	1
943	81	5	0	2	1	1	1	1	4	1	0	12	1	0
944	67	4	0	2	1	0	1	1	3	0	0	11	1	0
945	54	3	0	1	1	1	1	1	4	1	1	16	2	0
946	64	4	0	3	1	1	1	1	4	1	1	16	2	0
947	59	3	0	2	1	1	0	1	3	1	1	14	2	0
948	48	2	0	2	1	0	1	1	3	0	1	9	1	0
949	36	1	0	2	1	0	1	0	2	0	1	10	1	1
950	47	2	0	1	1	0	0	0	1	0	0	7	0	1
952	64	4	0	2	1	1	1	1	4	1	1	10	1	0
953	74	5	0	2	1	1	1	1	4	1	0	16	2	0
954	58	3	0	2	1	0	1	1	3	0	1	11	1	1
958	77	5	0	2	1	0	1	1	3	1	1	13	2	1
959	37	1	0	2	1	0	0	0	1	1	0	10	1	1
960	49	2	0	2	1	0	0	0	1	1	0	10	1	0
961	81	5	0	2	1	0	1	1	3	1	0	16	2	0
962	45	2	0	1	1	0	0	0	1	1	0	14	2	0
963	33	1	0	1	1	0	0	0	1	0	0	0	0	0
965	69	4	0	3	1	0	1	1	3	0	1	13	2	1
966	74	5	0	2	1	0	1	1	3	1	1	12	1	1
967	47	2	0	2	1	0	1	1	3	0	0	10	1	1
968	55	3	0	2	1	0	1	1	3	0	1	9	1	0
969	46	2	0	2	1	0	1	1	3	0	0	8	0	0
971	34	1	0	2	1	0	1	1	3	1	0	8	0	0
972	40	1	0	2	1	1	1	1	4	1	1	11	1	1
973	46	2	0	1	1	0	1	1	3	0	1	6	0	0
974	74	5	0	2	1	0	0	0	1	1	0	15	2	0
975	70	4	0	2	1	1	1	1	4	1	0	15	2	1
976	60	3	0	3	1	1	1	1	4	1	1	15	2	0
977	59	3	0	2	1	1	1	1	4	1	1	14	2	1
978	63	4	0	2	1	0	1	1	3	0	0	9	1	1
980	81	5	0	2	1	1	1	1	4	0	0	16	2	0
981	73	5	0	2	0	0	0	1	1	0	0	16	2	0
982	32	1	0	2	0	0	0	0	0	0	1	14	2	0
983	48	2	0	2	1	0	1	1	3	1	1	9	1	1
984	55	3	0	1	1	0	1	1	3	0	0	0	0	1
985	39	1	0	3	1	0	1	0	2	0	1	15	2	0
987	75	5	0	2	1	0	0	0	1	1	0	14	2	0
988	60	3	0	2	1	1	1	1	4	1	0	16	2	0
989	78	5	0	2	1	0	0	0	1	1	0	8	0	0
990	64	4	0	3	1	0	0	0	1	0	0	16	2	0
991	54	3	0	1	1	0	1	1	3	0	0	0	0	1
992	72	5	0	2	1	0	1	1	3	0	1	12	1	1
993	56	3	0	2	1	0	0	0	1	1	0	11	1	0
994	70	4	0	3	1	0	0	1	2	1	0	16	2	0
995	34	1	0	3	0	0	0	0	0	0	0	16	2	0
996	57	3	0	2	1	0	1	1	3	0	0	0	0	1
997	47	2	0	2	1	1	0	0	2	1	0	3	0	1
998	78	5	0	2	1	1	1	1	4	1	1	13	2	0
999	45	2	0	1	1	0	1	1	3	0	0	7	0	1
1000	40	1	0	3	1	1	1	1	4	1	0	10	1	1
1001	48	2	0	1	1	0	1	1	3	0	0	6	0	0
1002	29	1	0	1	1	0	0	0	1	1	0	7	0	0
1003	73	5	0	2	1	0	1	1	3	1	0	16	2	0
1004	63	4	0	2	1	0	0	0	1	0	0	4	0	0
1005	64	4	0	2	1	1	1	1	4	1	0	14	2	1
1006	61	3	0	2	1	1	1	1	4	1	0	15	2	1
1007	41	1	0	2	1	1	1	1	4	1	0	6	0	1
1009	43	2	0	2	1	1	1	1	4	1	0	7	0	1
1010	55	3	0	2	0	1	0	1	2	0	0	12	1	0
1011	70	4	0	2	0	0	0	0	0	1	0	16	2	0
1012	43	2	0	2	1	1	1	1	4	1	0	6	0	1
1013	70	4	0	1	1	1	1	1	4	1	0	7	0	1
1014	65	4	0	1	1	1	1	1	4	1	1	11	1	0
1015	47	2	0	2	1	1	0	1	3	0	0	16	2	0
1016	58	3	0	1	1	1	1	1	4	1	0	14	2	1
1017	79	5	0	2	1	1	1	1	4	1	0	14	2	1
1019	56	3	0	2	1	1	1	1	4	1	0	15	2	1
1020	65	4	0	2	1	1	1	1	4	0	1	16	2	0
1021	74	5	0	2	1	1	1	1	4	1	0	16	2	1
1023	39	1	0	2	1	1	1	1	4	1	0	8	0	1
1024	73	5	0	3	0	0	0	0	0	0	0	13	2	0
1025	35	1	0	2	1	1	1	1	4	1	0	8	0	1
1026	50	2	0	1	1	1	1	1	4	1	0	7	0	1
1027	43	2	0	1	1	1	1	1	4	1	0	7	0	1
1029	54	3	0	1	1	1	1	1	4	1	0	15	2	0
1030	58	3	0	3	1	1	1	1	4	1	1	16	2	0
1032	63	4	0	2	1	1	1	1	4	1	0	13	2	0
1033	74	5	0	2	0	0	0	0	0	0	0	16	2	0
1034	40	1	0	1	1	1	1	1	4	1	0	8	0	1
1036	80	5	0	2	1	1	1	1	4	1	0	16	2	1
1037	43	2	0	2	1	1	1	1	4	1	0	7	0	1
1039	31	1	0	2	1	0	1	0	2	0	1	0	0	0
1040	68	4	0	2	1	1	1	1	4	1	0	16	2	1
1041	81	5	0	2	1	1	1	1	4	1	0	16	2	1
1042	75	5	0	2	1	1	1	1	4	1	0	16	2	1
1043	53	3	0	1	1	1	1	1	4	1	0	6	0	1
1044	62	4	0	2	1	1	1	1	4	1	0	14	2	0
1045	69	4	0	2	1	1	1	1	4	1	0	16	2	1
1046	63	4	0	2	1	1	1	1	4	1	0	16	2	1
1047	55	3	0	2	1	1	1	1	4	1	0	8	0	1
1048	60	3	0	2	1	1	1	1	4	1	0	15	2	1
1049	41	1	0	2	1	0	0	0	1	1	0	7	0	1
1050	59	3	0	2	1	1	1	1	4	1	0	13	2	1
1052	44	2	0	2	1	0	1	0	2	0	0	11	1	0
1053	76	5	0	2	1	1	1	1	4	1	0	16	2	0
1055	40	1	0	2	1	0	0	0	1	1	0	8	0	1
1056	47	2	0	1	1	0	0	0	1	0	0	7	0	0
1057	42	2	0	3	1	0	0	0	1	1	0	7	0	1
1058	76	5	0	3	1	0	1	1	3	0	0	16	2	0
1059	45	2	0	2	1	1	0	1	3	1	0	14	2	0
1060	57	3	0	3	1	1	1	1	4	1	0	14	2	1
1061	64	4	0	2	1	1	1	0	3	1	0	13	2	0
1062	79	5	0	2	1	1	1	1	4	1	1	16	2	0
1063	62	4	0	2	1	1	1	0	3	1	1	6	0	1
1064	56	3	0	2	1	0	0	0	1	1	1	16	2	0
1065	67	4	0	2	0	0	0	0	0	0	0	16	2	1
1066	38	1	0	2	1	1	1	1	4	1	0	9	1	1
1068	61	3	0	2	1	1	1	0	3	1	0	6	0	0
1069	65	4	0	2	1	1	1	1	4	1	0	15	2	1
1070	44	2	0	2	0	0	0	0	0	0	0	16	2	0
1071	38	1	0	2	1	1	1	1	4	1	0	8	0	0
1072	57	3	0	1	1	1	1	1	4	1	0	15	2	1
1074	78	5	0	2	1	1	1	1	4	1	0	14	2	1
1076	55	3	0	2	1	0	0	0	1	1	0	12	1	1
1077	43	2	0	2	1	0	0	0	1	0	0	11	1	0
1078	79	5	0	2	1	1	0	0	2	0	1	13	2	0
1079	30	1	0	2	1	1	0	0	2	0	0	10	1	0
1080	53	3	0	2	1	1	0	0	2	1	1	13	2	0
1081	60	3	0	1	0	0	0	0	0	1	1	11	1	0
1082	63	4	0	2	1	1	1	1	4	1	0	14	2	1
1083	78	5	0	1	1	1	0	1	3	1	0	9	1	0
1085	43	2	0	3	0	0	0	0	0	0	0	16	2	0
1086	58	3	0	2	0	0	0	1	1	1	1	12	1	0
1087	65	4	0	2	1	0	0	0	1	0	1	13	2	0
1089	64	4	0	2	1	0	0	0	1	1	0	12	1	0
1090	69	4	0	2	1	0	1	1	3	1	1	16	2	0
1091	36	1	0	2	0	1	0	0	1	0	0	14	2	0
1093	75	5	0	2	1	1	0	0	2	1	0	12	1	1
1095	50	2	0	2	1	0	0	0	1	0	1	11	1	1
1097	48	2	0	1	1	1	0	0	2	0	0	6	0	0
1098	54	3	0	2	1	1	1	0	3	0	0	10	1	0
1099	79	5	0	2	1	0	1	0	2	1	1	12	1	0
1103	73	5	0	2	0	1	0	0	1	0	1	14	2	0
1104	35	1	0	2	1	0	1	0	2	1	1	11	1	0
1105	69	4	0	3	1	1	1	1	4	1	0	14	2	0
1106	80	5	0	2	1	0	1	1	3	0	0	16	2	0
1107	59	3	0	2	1	1	1	1	4	1	1	14	2	0
1108	42	2	0	2	1	1	1	1	4	1	0	14	2	1
1109	76	5	0	2	1	1	0	1	3	1	1	15	2	0
1110	47	2	0	2	1	1	1	1	4	1	0	11	1	0
1111	66	4	0	3	1	1	0	1	3	1	0	16	2	1
1115	60	3	0	2	0	0	0	0	0	0	1	12	1	0
1116	42	2	0	2	0	1	1	1	3	1	0	16	2	1
1117	47	2	0	3	0	0	0	0	0	0	0	12	1	1
1120	74	5	0	2	0	0	0	0	0	1	0	15	2	0
1124	54	3	0	2	1	1	0	0	2	1	1	10	1	0
1125	45	2	0	2	0	0	0	0	0	0	1	11	1	0
1126	59	3	0	1	1	1	1	1	4	1	0	16	2	0
1127	55	3	0	2	1	1	0	0	2	1	0	16	2	0
1128	39	1	0	1	1	0	0	0	1	1	0	15	2	0
1129	67	4	0	2	1	1	0	0	2	0	0	10	1	0
1130	76	5	0	2	1	1	1	1	4	1	1	16	2	0
1131	47	2	0	2	1	1	1	1	4	1	0	14	2	1
1132	61	3	0	2	1	1	0	0	2	1	0	16	2	0
1133	52	3	0	2	1	0	0	0	1	1	0	11	1	0
1134	62	4	0	3	1	1	1	1	4	1	0	16	2	0
1135	69	4	0	2	1	1	1	1	4	1	0	15	2	0
1136	64	4	0	1	1	0	0	0	1	1	0	8	0	0
1138	71	4	0	2	1	1	0	0	2	1	0	16	2	0
1139	30	1	0	2	1	1	1	0	3	1	0	6	0	1
1140	41	1	0	1	1	0	0	0	1	1	0	14	2	0
1141	76	5	0	2	1	1	0	1	3	1	0	16	2	0
1142	46	2	0	1	1	1	0	0	2	1	0	16	2	0
1144	81	5	0	2	1	1	0	0	2	1	0	16	2	0
1146	68	4	0	2	1	1	1	1	4	1	1	16	2	0
1147	73	5	0	2	1	1	1	1	4	1	0	16	2	1
1148	66	4	0	3	1	1	1	1	4	1	1	16	2	0
1149	44	2	0	2	1	1	1	1	4	1	0	16	2	0
1150	73	5	0	2	1	1	1	1	4	1	0	16	2	1
1151	64	4	0	2	1	1	1	0	3	0	0	16	2	1
1152	78	5	0	2	1	1	1	1	4	1	0	16	2	0
1153	74	5	0	2	1	1	1	1	4	1	0	16	2	0
1154	65	4	0	2	1	0	1	1	3	0	0	16	2	0
1156	53	3	0	2	1	1	1	1	4	1	0	9	1	0
1157	58	3	0	3	1	0	0	0	1	0	0	16	2	1
1158	38	1	0	1	1	1	1	0	3	1	0	9	1	0
1159	75	5	0	2	1	1	1	0	3	1	1	13	2	1
1160	79	5	0	2	0	0	0	0	0	0	0	16	2	0
1162	56	3	0	2	1	1	1	1	4	1	0	12	1	0
1163	35	1	0	2	1	0	0	1	2	1	0	8	0	1
1165	47	2	0	3	1	1	0	0	2	1	0	8	0	0
1166	64	4	0	2	1	1	1	0	3	1	1	16	2	1
1167	71	4	0	2	1	1	1	1	4	1	0	15	2	1
1170	70	4	0	2	1	1	1	1	4	0	0	16	2	1
1172	65	4	0	2	1	1	1	1	4	1	0	13	2	1
1173	59	3	0	2	1	1	1	1	4	1	0	16	2	1
1176	45	2	0	2	1	1	1	1	4	1	0	14	2	1
1177	30	1	0	2	0	1	0	0	1	0	1	1	0	0
1179	43	2	0	2	0	0	0	0	0	0	0	0	0	0
1180	39	1	0	3	1	1	0	1	3	1	0	9	1	1
1181	67	4	0	2	1	1	1	1	4	1	0	16	2	1
1182	44	2	0	2	1	1	0	1	3	1	1	12	1	0
1183	65	4	0	1	0	0	0	0	0	0	0	0	0	0
1184	56	3	0	2	1	1	1	1	4	1	0	16	2	0
1185	49	2	0	2	1	1	1	0	3	1	0	12	1	1
1186	45	2	0	2	1	1	1	1	4	1	0	16	2	0
1187	73	5	0	2	0	0	1	0	1	1	0	14	2	1
1188	58	3	0	1	1	1	0	1	3	1	1	15	2	1
1189	78	5	0	2	1	1	1	1	4	1	0	16	2	0
1190	55	3	0	2	1	1	1	1	4	1	1	15	2	0
1191	59	3	0	2	1	0	1	0	2	1	0	14	2	0
1192	72	5	0	3	1	1	1	1	4	0	1	15	2	0
1193	54	3	0	2	1	1	1	0	3	1	0	15	2	0
1194	71	4	0	2	1	0	1	0	2	1	0	15	2	1
1195	63	4	0	2	0	0	0	0	0	0	0	16	2	0
1197	64	4	0	1	1	1	1	1	4	1	1	16	2	0
1198	77	5	0	2	1	1	1	1	4	1	1	14	2	0
1199	54	3	0	1	1	1	1	1	4	1	0	16	2	1
1200	48	2	0	2	1	1	1	1	4	1	0	16	2	0
1201	43	2	0	2	1	1	1	1	4	1	0	16	2	1
1202	71	4	0	2	1	1	1	0	3	0	0	16	2	0
1203	53	3	0	2	0	0	0	0	0	0	0	16	2	0
1204	79	5	0	2	1	1	1	0	3	1	0	16	2	0
1205	38	1	0	1	1	0	0	0	1	0	0	8	0	0
1206	58	3	0	2	1	1	1	1	4	1	0	12	1	1
1207	74	5	0	2	1	1	1	1	4	1	0	16	2	0
1208	43	2	0	3	1	1	1	1	4	1	1	9	1	0
1209	39	1	0	1	1	1	0	0	2	0	0	16	2	0
1210	53	3	0	2	1	1	1	1	4	1	0	16	2	0
1211	72	5	1	2	1	1	1	1	4	1	1	15	2	0
1213	76	5	1	2	1	1	1	1	4	1	0	16	2	1
1215	63	4	1	1	1	1	1	1	4	1	1	16	2	0
1216	44	2	1	2	1	1	1	1	4	1	1	13	2	0
1217	58	3	1	2	1	0	1	1	3	0	1	16	2	0
1218	66	4	1	2	0	1	1	1	3	1	0	13	2	0
1220	78	5	1	2	1	0	0	0	1	1	0	14	2	0
1221	75	5	1	2	0	1	1	1	3	1	0	15	2	0
1222	64	4	1	1	0	0	0	0	0	0	0	0	0	0
1224	65	4	1	2	1	1	1	1	4	1	1	12	1	0
1226	79	5	1	2	0	0	1	1	2	0	0	16	2	0
1227	50	2	1	2	0	1	0	0	1	0	1	16	2	0
1228	41	1	1	2	1	1	0	1	3	1	1	13	2	0
1229	60	3	1	2	1	1	1	1	4	1	0	14	2	0
1230	53	3	1	2	1	1	1	1	4	1	0	15	2	0
1231	35	1	1	2	1	1	1	1	4	1	1	15	2	0
1232	39	1	1	2	1	0	0	0	1	1	0	11	1	0
1233	53	3	1	2	0	0	1	1	2	1	0	12	1	0
1234	49	2	1	2	1	1	1	1	4	1	1	14	2	1
1235	54	3	1	2	1	1	1	1	4	0	1	15	2	1
1236	59	3	1	1	0	0	1	0	1	1	0	9	1	0
1238	75	5	1	2	1	1	1	1	4	1	0	16	2	0
1240	75	5	1	2	1	1	1	1	4	1	0	16	2	0
1241	47	2	1	1	1	1	0	0	2	1	0	16	2	0
1242	70	4	1	1	1	1	1	1	4	0	1	14	2	0
1243	80	5	1	2	1	1	1	1	4	1	0	14	2	0
1244	44	2	1	2	1	1	0	1	3	1	0	15	2	0
1245	63	4	1	3	1	1	0	1	3	1	0	16	2	0
1246	42	2	1	1	1	1	1	1	4	1	0	10	1	1
1247	65	4	1	2	0	0	1	0	1	1	1	12	1	1
1248	73	5	1	2	1	1	1	1	4	1	0	16	2	0
1250	35	1	1	2	1	0	0	0	1	0	0	9	1	0
1251	66	4	1	3	1	1	1	1	4	1	1	16	2	0
1252	58	3	1	1	1	0	1	0	2	0	0	6	0	0
1253	50	2	1	2	1	1	1	1	4	1	0	5	0	0
1254	36	1	1	2	1	1	1	0	3	1	0	8	0	0
1255	80	5	1	2	1	0	1	1	3	1	1	12	1	0
1258	50	2	1	2	0	1	1	1	3	0	1	5	0	0
1259	75	5	1	2	1	1	0	1	3	1	0	11	1	0
1260	39	1	1	2	1	1	1	0	3	1	1	9	1	0
1261	41	1	1	2	1	1	1	1	4	1	0	11	1	0
1262	43	2	1	2	1	1	1	1	4	1	0	7	0	1
1263	50	2	1	2	1	1	1	1	4	1	0	16	2	0
1264	64	4	1	2	1	1	1	0	3	1	1	16	2	0
1265	71	4	1	3	1	1	0	0	2	1	0	16	2	0
1266	76	5	1	3	1	1	1	1	4	1	0	16	2	0
1268	81	5	1	3	1	1	1	1	4	1	0	16	2	0
1269	74	5	1	2	1	1	1	1	4	1	0	16	2	0
1271	56	3	1	3	1	1	1	1	4	1	0	16	2	0
1273	66	4	1	2	1	1	1	1	4	1	0	16	2	0
1274	46	2	1	3	1	1	0	0	2	1	1	2	0	1
1275	62	4	1	3	1	1	1	1	4	1	0	16	2	0
1276	29	1	1	2	1	1	0	0	2	0	1	12	1	0
1277	59	3	1	2	1	1	1	1	4	1	0	16	2	0
1278	80	5	1	2	0	1	1	1	3	1	0	16	2	0
1280	57	3	1	3	1	1	1	1	4	1	0	16	2	0
1281	48	2	1	2	1	1	1	1	4	1	1	16	2	0
1282	76	5	1	2	1	0	0	0	1	1	0	10	1	0
1284	42	2	1	1	1	1	1	1	4	1	0	16	2	0
1285	41	1	1	3	1	1	1	1	4	1	0	16	2	0
1286	53	3	1	2	1	1	1	1	4	1	0	16	2	0
1287	56	3	1	3	0	0	1	1	2	1	0	16	2	0
1288	46	2	1	2	1	1	1	0	3	1	0	13	2	0
1289	69	4	1	2	1	1	1	1	4	1	0	16	2	0
1290	70	4	1	3	1	1	1	1	4	1	1	16	2	1
1292	38	1	1	2	1	1	1	1	4	1	0	15	2	0
1293	65	4	1	2	1	1	1	1	4	1	1	16	2	0
1294	66	4	1	2	1	1	1	1	4	1	0	14	2	1
1295	53	3	1	1	1	1	1	1	4	1	0	11	1	1
1296	78	5	1	3	1	1	1	1	4	1	0	13	2	0
1297	81	5	1	2	1	1	1	1	4	1	0	16	2	1
1298	44	2	1	1	1	0	0	0	1	0	1	15	2	0
1299	57	3	1	2	1	1	1	0	3	1	1	15	2	0
1300	68	4	1	3	1	1	1	1	4	1	1	16	2	0
1301	51	2	1	2	1	1	1	1	4	1	1	16	2	0
1302	40	1	1	2	1	0	0	1	2	1	0	10	1	1
1303	72	5	1	2	1	1	1	1	4	1	1	16	2	0
1305	72	5	1	2	1	1	1	1	4	1	0	12	1	0
1307	58	3	1	3	1	1	1	1	4	1	1	12	1	0
1308	73	5	1	3	1	1	1	1	4	1	1	16	2	0
1309	45	2	1	1	0	0	0	0	0	0	0	15	2	0
1310	49	2	1	2	1	1	0	1	3	1	0	6	0	0
1311	54	3	1	2	1	1	1	1	4	1	0	8	0	1
1312	35	1	1	2	0	1	1	0	2	0	0	2	0	0
1313	73	5	1	2	1	1	1	1	4	1	1	16	2	1
1316	73	5	1	2	1	1	1	1	4	1	0	16	2	0
1317	81	5	1	2	1	1	0	0	2	1	0	14	2	0
1318	54	3	1	2	1	1	1	1	4	1	0	16	2	0
1319	64	4	1	2	1	1	0	0	2	1	0	16	2	0
1320	59	3	1	2	1	1	1	0	3	1	0	14	2	0
1321	43	2	1	2	1	1	0	0	2	1	0	14	2	1
1325	64	4	1	1	1	0	0	0	1	1	1	16	2	0
1326	50	2	1	2	1	0	1	0	2	0	0	15	2	1
1328	38	1	1	2	1	0	1	0	2	1	0	15	2	0
1333	44	2	1	3	1	1	0	0	2	1	0	14	2	1
1335	73	5	1	2	1	1	0	1	3	1	0	12	1	0
1336	59	3	1	2	1	0	1	0	2	0	0	16	2	0
1339	79	5	1	2	1	0	1	1	3	1	1	13	2	1
1340	43	2	1	2	1	1	1	0	3	1	1	12	1	1
1341	65	4	1	2	1	0	0	0	1	1	0	14	2	0
1342	53	3	1	2	1	1	1	0	3	1	1	15	2	0
1343	42	2	1	1	1	0	0	0	1	1	0	9	1	0
1345	32	1	1	2	1	0	0	0	1	1	0	8	0	0
1346	79	5	1	2	0	0	0	0	0	0	0	16	2	0
1347	64	4	1	3	1	1	1	1	4	1	1	16	2	0
1348	70	4	1	3	1	1	1	1	4	1	0	14	2	0
1349	71	4	1	2	1	1	1	0	3	0	1	14	2	0
1350	44	2	1	2	1	1	0	1	3	1	1	14	2	0
1351	64	4	1	2	1	1	0	0	2	1	0	16	2	1
1354	50	2	1	2	1	1	1	0	3	0	1	16	2	0
1356	57	3	1	2	1	1	1	1	4	1	0	13	2	0
1357	55	3	1	2	1	1	0	0	2	1	1	13	2	1
1358	60	3	1	2	0	1	1	0	2	1	0	15	2	1
1359	35	1	1	2	1	1	1	1	4	1	0	14	2	1
1361	75	5	1	2	1	1	0	0	2	0	0	16	2	0
1362	80	5	1	2	1	1	0	0	2	1	0	16	2	0
1363	44	2	1	3	1	1	1	1	4	1	1	10	1	0
1364	74	5	1	2	1	1	0	1	3	1	0	16	2	0
1365	61	3	1	2	1	1	0	0	2	1	0	16	2	0
1366	72	5	1	2	1	0	1	0	2	0	0	16	2	0
1367	62	4	1	2	1	0	1	1	3	1	0	11	1	1
1368	50	2	1	2	1	1	1	1	4	1	1	11	1	0
1369	73	5	1	3	1	1	1	0	3	1	1	9	1	0
1370	60	3	1	2	1	1	1	1	4	1	1	14	2	0
1371	38	1	1	1	1	1	0	1	3	1	0	4	0	0
1373	52	3	1	2	0	0	1	0	1	0	1	5	0	0
1374	45	2	1	2	1	1	0	0	2	1	1	16	2	0
1376	42	2	1	2	1	1	0	0	2	0	0	16	2	0
1377	55	3	1	2	1	1	1	1	4	1	0	16	2	0
1379	50	2	1	2	1	1	0	0	2	0	0	16	2	0
1380	38	1	1	2	1	1	1	1	4	0	0	6	0	0
1381	63	4	1	2	1	1	0	0	2	0	0	16	2	0
1382	51	2	1	2	1	1	0	1	3	1	0	15	2	0
1384	81	5	1	2	1	1	0	0	2	1	0	16	2	0
1385	45	2	1	2	1	1	0	0	2	0	0	15	2	0
1387	37	1	1	1	1	0	0	0	1	0	0	11	1	0
1388	67	4	1	2	1	0	1	1	3	1	1	16	2	1
1389	45	2	1	1	1	1	1	1	4	1	0	11	1	0
1390	57	3	1	2	1	1	1	1	4	1	0	15	2	0
1392	70	4	1	2	1	1	0	0	2	1	0	10	1	1
1394	63	4	1	3	1	0	0	0	1	1	1	16	2	0
1395	37	1	1	2	1	0	0	0	1	0	0	5	0	0
1396	79	5	1	2	1	1	1	1	4	1	0	16	2	1
1397	59	3	1	2	1	0	0	0	1	1	0	13	2	0
1398	51	2	1	1	1	0	1	0	2	1	0	14	2	1
1399	61	3	1	1	1	1	0	0	2	1	0	16	2	0
1400	70	4	1	2	1	0	0	0	1	1	0	16	2	0
1401	64	4	1	3	1	1	1	1	4	1	0	15	2	1
1403	73	5	1	2	1	1	0	0	2	1	0	16	2	0
1404	36	1	1	2	1	1	0	0	2	1	0	14	2	0
1406	54	3	1	1	1	1	1	1	4	1	0	14	2	0
1408	81	5	1	2	1	0	0	0	1	0	0	16	2	0
1410	64	4	1	3	0	0	1	1	2	0	0	5	0	1
1411	41	1	1	2	1	1	0	1	3	0	1	6	0	0
1412	53	3	1	2	0	0	1	1	2	1	1	10	1	1
1413	50	2	1	2	1	1	1	1	4	1	1	16	2	0
1414	59	3	1	2	1	0	0	0	1	0	0	4	0	1
1415	73	5	1	1	1	1	1	1	4	1	0	14	2	1
1416	70	4	1	2	1	0	1	1	3	0	0	15	2	1
1417	78	5	1	2	1	0	1	1	3	0	0	10	1	0
1418	63	4	1	2	1	1	0	0	2	0	0	16	2	0
1420	72	5	1	2	1	0	0	1	2	0	0	7	0	1
1422	32	1	1	2	1	0	0	1	2	0	0	9	1	1
1423	59	3	1	3	1	0	1	0	2	1	0	9	1	0
1424	66	4	1	2	1	0	1	1	3	0	0	13	2	1
1425	55	3	1	3	1	1	0	0	2	0	0	2	0	1
1426	59	3	1	2	1	1	1	1	4	1	1	16	2	0
1427	68	4	1	1	0	1	1	0	2	0	0	8	0	1
1428	50	2	1	2	1	1	1	1	4	1	0	12	1	0
1429	74	5	1	2	1	0	1	0	2	1	0	8	0	0
1431	76	5	1	2	0	1	0	1	2	0	1	4	0	0
1432	70	4	1	3	1	0	0	0	1	1	1	2	0	1
1433	78	5	1	3	1	0	1	0	2	1	1	6	0	1
1434	59	3	1	2	1	1	1	1	4	1	1	14	2	0
1436	47	2	1	1	0	0	0	0	0	0	0	3	0	1
1437	59	3	1	3	1	1	0	0	2	1	0	6	0	1
1439	81	5	1	2	0	0	0	1	1	1	0	8	0	0
1440	65	4	1	3	1	0	1	0	2	0	1	11	1	1
1441	64	4	1	2	0	0	0	0	0	1	0	9	1	1
1442	43	2	1	2	1	1	1	0	3	0	0	12	1	0
1444	46	2	1	2	1	1	1	1	4	1	1	10	1	0
1446	54	3	1	3	0	1	1	1	3	1	1	5	0	0
1447	56	3	1	1	1	0	0	0	1	1	0	9	1	0
1448	61	3	1	2	1	1	0	1	3	1	0	14	2	0
1449	39	1	1	1	0	1	1	1	3	0	0	7	0	0
1451	38	1	1	2	1	1	1	1	4	1	1	7	0	0
1452	52	3	1	2	1	1	1	1	4	0	0	16	2	1
1453	81	5	1	2	1	1	1	0	3	1	0	16	2	0
1454	51	2	1	3	1	1	1	1	4	0	0	14	2	1
1456	42	2	1	1	1	0	0	0	1	1	0	8	0	0
1458	68	4	1	3	1	1	1	1	4	1	1	13	2	1
1459	46	2	1	3	0	1	0	1	2	0	1	9	1	0
1462	67	4	1	3	0	1	1	1	3	0	0	10	1	1
1464	80	5	1	3	1	1	1	0	3	1	1	11	1	0
1466	71	4	1	3	1	1	1	0	3	1	0	16	2	0
1467	66	4	1	1	1	0	0	0	1	1	0	12	1	0
1469	70	4	1	3	1	1	1	1	4	1	0	15	2	0
1470	59	3	1	2	1	1	1	0	3	1	1	15	2	0
1471	53	3	1	2	1	1	1	1	4	1	0	16	2	0
1473	72	5	1	2	1	0	0	0	1	1	0	11	1	0
1474	56	3	1	3	1	1	1	1	4	1	0	15	2	0
1475	81	5	1	2	1	1	1	0	3	1	0	15	2	0
1476	25	1	1	3	1	1	1	0	3	1	0	1	0	0
1477	60	3	1	2	1	1	0	0	2	1	1	15	2	0
1478	43	2	1	3	1	0	0	0	1	0	0	13	2	0
1479	49	2	1	3	1	1	1	1	4	1	1	13	2	0
1480	62	4	1	2	0	0	1	1	2	0	1	12	1	1
1482	53	3	1	1	1	0	0	0	1	1	0	11	1	0
1483	39	1	1	2	1	1	1	1	4	1	1	16	2	0
1484	60	3	1	2	1	1	1	0	3	1	1	16	2	1
1487	61	3	1	2	1	1	0	0	2	0	0	16	2	1
1488	79	5	1	2	1	1	0	1	3	1	0	11	1	0
1489	30	1	1	2	0	0	0	0	0	1	0	10	1	0
1490	50	2	1	3	1	0	1	1	3	0	1	16	2	1
1492	70	4	1	3	0	1	1	0	2	0	0	16	2	0
1494	71	4	1	2	1	1	1	0	3	1	1	16	2	0
1495	54	3	1	2	1	0	0	1	2	1	1	7	0	1
1497	59	3	1	2	1	1	1	0	3	1	0	16	2	0
1498	45	2	1	3	1	1	1	1	4	1	0	11	1	1
1499	39	1	1	1	1	0	0	1	2	1	0	3	0	1
1501	51	2	1	2	1	1	1	1	4	1	0	16	2	1
1502	30	1	1	3	0	1	1	0	2	1	0	1	0	0
1503	52	3	1	2	1	1	1	0	3	1	0	15	2	0
1504	65	4	1	2	1	1	0	1	3	1	0	15	2	0
1505	79	5	1	2	1	1	1	1	4	1	0	16	2	0
1507	33	1	1	3	1	1	1	1	4	1	0	16	2	0
1508	69	4	1	2	1	1	1	1	4	1	0	11	1	1
1509	34	1	1	1	1	1	1	1	4	0	0	0	0	0
1512	70	4	1	2	1	1	1	1	4	0	0	16	2	0
1513	77	5	1	2	1	1	1	1	4	1	1	16	2	0
1515	65	4	1	2	1	1	1	1	4	1	1	16	2	0
1516	61	3	1	2	1	1	1	0	3	1	0	16	2	0
1518	74	5	1	1	1	0	1	0	2	0	0	15	2	0
1520	81	5	1	2	1	1	1	0	3	1	0	16	2	0
1522	73	5	1	2	1	1	1	1	4	1	1	16	2	0
1523	49	2	1	2	1	1	1	0	3	0	0	12	1	0
1529	59	3	1	2	1	1	0	1	3	1	0	14	2	0
1530	79	5	1	2	1	1	1	1	4	0	1	14	2	0
1531	53	3	1	2	1	1	1	1	4	1	1	14	2	0
1532	44	2	1	2	1	1	1	1	4	1	0	12	1	0
1533	75	5	1	2	1	1	0	1	3	1	1	13	2	0
1536	65	4	1	2	1	1	1	1	4	0	1	16	2	1
1537	78	5	1	3	1	1	1	0	3	1	0	14	2	0
1538	61	3	1	1	0	0	0	0	0	0	0	16	2	0
1539	69	4	1	2	1	0	1	0	2	1	1	15	2	0
1540	44	2	1	2	1	1	0	1	3	1	1	13	2	1
1541	67	4	1	1	1	1	0	0	2	0	0	15	2	0
1542	53	3	1	2	1	1	1	1	4	1	0	16	2	0
1543	68	4	1	2	1	0	0	0	1	0	0	16	2	0
1544	63	4	1	2	1	1	0	1	3	0	0	10	1	0
1545	58	3	1	2	1	1	1	1	4	1	0	16	2	0
1547	34	1	1	3	1	1	0	0	2	0	1	7	0	0
1548	56	3	1	3	1	1	1	1	4	1	0	14	2	0
1549	68	4	1	2	1	1	1	1	4	1	0	15	2	0
1550	66	4	1	1	0	0	0	0	0	1	0	8	0	0
1551	45	2	1	2	1	1	0	1	3	1	1	12	1	0
1553	79	5	1	1	1	1	1	0	3	1	0	10	1	0
1554	74	5	1	2	1	1	0	1	3	1	0	13	2	1
1555	77	5	1	2	1	0	1	0	2	0	1	5	0	0
1556	67	4	1	2	1	1	1	1	4	1	0	15	2	0
1557	69	4	1	2	1	0	0	0	1	1	0	13	2	0
1558	48	2	1	2	1	1	1	1	4	1	1	12	1	0
1559	69	4	1	2	1	1	0	0	2	1	0	16	2	0
1560	44	2	1	2	1	0	0	0	1	0	0	10	1	1
1561	41	1	1	2	1	1	1	1	4	1	0	10	1	0
1564	64	4	1	2	1	1	0	1	3	1	1	13	2	0
1566	55	3	1	2	1	1	0	1	3	1	0	14	2	0
1567	69	4	1	1	1	1	1	1	4	0	0	13	2	1
1568	31	1	1	2	1	1	1	1	4	1	0	15	2	0
1569	60	3	1	2	1	1	0	1	3	0	0	11	1	0
1570	75	5	1	2	1	0	1	0	2	0	0	16	2	0
1572	44	2	1	1	0	1	1	0	2	0	1	16	2	0
1573	67	4	1	2	1	1	1	1	4	1	1	16	2	1
1574	80	5	1	2	1	1	0	1	3	1	0	12	1	1
1575	69	4	1	2	1	1	0	1	3	0	0	13	2	0
1576	68	4	1	2	1	1	0	1	3	0	0	15	2	0
1577	69	4	1	2	1	1	1	0	3	1	1	13	2	0
1578	47	2	1	2	1	1	1	1	4	1	0	16	2	0
1579	64	4	1	1	1	1	0	1	3	1	0	13	2	1
1580	76	5	1	2	1	0	0	0	1	0	1	16	2	0
1581	61	3	1	2	1	1	0	1	3	0	1	0	0	0
1582	66	4	1	2	1	0	0	1	2	0	1	0	0	1
1584	81	5	1	2	1	1	0	1	3	0	1	0	0	0
1585	41	1	1	2	1	1	0	0	2	0	0	0	0	0
1586	68	4	1	2	0	1	1	1	3	1	1	16	2	0
1587	61	3	1	2	1	1	0	0	2	0	0	16	2	1
1588	46	2	1	1	1	1	0	1	3	1	0	0	0	0
1589	71	4	1	2	1	1	0	1	3	0	0	16	2	0
1592	51	2	1	3	1	1	1	1	4	0	1	15	2	0
1593	57	3	1	2	1	1	0	1	3	1	0	16	2	1
1594	39	1	1	1	1	1	1	1	4	1	1	16	2	0
1595	65	4	1	2	1	1	1	1	4	0	0	0	0	0
1596	51	2	1	2	1	1	0	1	3	1	0	16	2	0
1599	58	3	1	2	1	1	1	1	4	1	1	16	2	0
1601	69	4	1	2	1	1	0	1	3	1	0	16	2	1
1602	44	2	1	2	1	1	1	1	4	1	0	16	2	0
1603	56	3	1	2	1	1	0	0	2	1	0	16	2	1
1604	61	3	1	2	1	0	1	1	3	0	1	7	0	0
1605	69	4	1	3	1	1	1	1	4	1	0	16	2	0
1606	70	4	1	3	1	1	1	1	4	1	0	13	2	0
1608	79	5	1	2	1	1	1	1	4	1	1	16	2	0
1610	71	4	1	2	1	0	0	1	2	0	1	7	0	0
1611	72	5	1	2	1	0	0	0	1	0	0	16	2	0
1612	66	4	1	2	1	0	0	0	1	0	1	8	0	0
1613	81	5	1	2	1	1	0	0	2	1	0	16	2	1
1615	67	4	1	3	1	1	0	0	2	1	0	14	2	0
1616	42	2	1	1	1	0	0	0	1	0	0	11	1	0
1618	58	3	1	2	1	0	1	0	2	0	0	4	0	1
1619	68	4	1	1	1	0	1	0	2	0	0	15	2	0
1623	72	5	1	3	1	1	0	1	3	1	0	10	1	0
1624	69	4	1	3	1	1	1	1	4	1	0	14	2	0
1626	73	5	1	2	1	1	0	1	3	1	0	13	2	0
1627	39	1	1	1	1	1	1	1	4	1	0	7	0	1
1628	53	3	1	1	1	1	1	1	4	1	1	16	2	0
1629	65	4	1	1	0	1	0	0	1	0	0	9	1	1
1630	69	4	1	2	1	1	1	1	4	1	1	16	2	0
1631	41	1	1	2	1	1	1	1	4	0	0	10	1	0
1632	63	4	1	2	1	1	0	0	2	0	1	16	2	0
1633	47	2	1	2	1	1	0	1	3	1	0	6	0	0
1635	59	3	1	2	1	1	1	1	4	0	0	16	2	0
1638	44	2	1	3	1	1	1	1	4	1	1	16	2	0
1639	54	3	1	3	1	0	1	1	3	0	0	15	2	0
1641	69	4	1	2	1	1	1	1	4	1	0	16	2	1
1642	33	1	1	2	1	0	0	1	2	0	0	11	1	1
1644	40	1	1	3	1	1	1	1	4	1	0	13	2	1
1645	73	5	1	2	1	1	1	1	4	0	1	15	2	0
1648	48	2	1	2	1	0	0	0	1	1	0	9	1	1
1649	53	3	1	2	1	0	0	0	1	0	1	13	2	0
1650	71	4	1	3	0	0	1	1	2	0	0	16	2	1
1652	62	4	1	1	1	0	1	0	2	1	0	13	2	1
1653	45	2	1	2	1	0	1	0	2	0	0	12	1	1
1655	71	4	1	2	1	0	1	0	2	0	0	15	2	1
1656	54	3	1	2	1	1	1	1	4	1	0	15	2	0
1657	40	1	1	2	1	1	0	0	2	1	0	4	0	1
1658	41	1	1	1	0	0	1	1	2	0	1	13	2	0
1660	69	4	1	3	0	0	0	0	0	0	0	16	2	1
1661	55	3	1	3	1	0	1	1	3	0	0	16	2	1
1662	80	5	1	2	0	0	0	0	0	1	0	16	2	1
1663	30	1	1	2	1	1	1	1	4	1	1	6	0	0
1664	59	3	1	2	1	0	1	0	2	0	0	16	2	0
1665	72	5	1	2	1	0	1	1	3	0	1	15	2	1
1666	60	3	1	2	0	0	1	0	1	0	0	15	2	1
1667	46	2	1	1	1	0	0	0	1	1	0	12	1	0
1669	63	4	1	2	1	1	1	1	4	1	0	15	2	1
1671	50	2	1	2	0	1	0	0	1	0	1	15	2	1
1673	52	3	1	1	1	0	0	0	1	1	1	10	1	0
1674	63	4	1	2	1	1	1	0	3	1	0	16	2	0
1675	62	4	1	3	1	1	1	1	4	1	1	14	2	0
1676	80	5	1	2	1	1	1	1	4	1	1	16	2	0
1677	75	5	1	2	1	0	1	0	2	1	0	8	0	1
1678	68	4	1	2	1	0	0	1	2	1	0	13	2	0
1679	44	2	1	2	1	1	1	1	4	1	0	0	0	0
1683	44	2	1	2	1	1	1	1	4	1	1	16	2	0
1684	55	3	1	2	1	0	1	1	3	0	0	13	2	0
1685	57	3	1	1	1	0	0	0	1	0	0	15	2	1
1686	48	2	1	1	0	1	0	0	1	1	0	13	2	0
1687	71	4	1	2	1	1	1	1	4	0	0	16	2	0
1688	43	2	1	2	1	0	0	1	2	1	0	0	0	0
1690	43	2	1	2	1	0	1	1	3	0	0	15	2	1
1691	78	5	1	2	1	1	1	1	4	1	0	16	2	0
1692	70	4	1	2	1	1	1	1	4	0	1	16	2	0
1693	65	4	1	2	0	0	0	0	0	0	0	9	1	0
1694	72	5	1	2	1	1	1	1	4	0	1	16	2	0
1695	29	1	1	2	0	0	1	1	2	0	0	11	1	1
1696	71	4	1	3	1	1	1	1	4	1	0	14	2	0
1702	79	5	1	2	1	1	1	1	4	1	1	16	2	0
1703	53	3	1	1	1	0	0	0	1	1	0	11	1	0
1704	61	3	1	2	1	1	1	1	4	1	0	16	2	0
1706	61	3	1	2	1	1	1	1	4	1	0	13	2	1
1707	68	4	1	2	1	1	1	1	4	1	0	14	2	0
1708	64	4	1	2	1	1	1	1	4	1	0	16	2	0
1709	76	5	1	1	1	0	0	0	1	1	0	8	0	0
1710	68	4	1	2	1	1	0	0	2	1	0	11	1	0
1712	39	1	1	2	1	1	1	1	4	1	0	16	2	0
1714	67	4	1	2	1	1	1	1	4	0	0	16	2	0
1715	58	3	1	2	1	1	1	1	4	0	1	12	1	0
1716	70	4	1	2	1	0	1	1	3	0	0	14	2	1
1717	63	4	1	2	0	1	0	0	1	0	0	13	2	0
1718	81	5	1	2	1	1	1	1	4	1	0	15	2	1
1719	57	3	1	2	1	1	1	1	4	1	0	12	1	1
1720	76	5	1	1	0	0	0	0	0	1	0	13	2	0
1722	66	4	1	1	1	1	1	1	4	1	0	16	2	0
1723	59	3	1	2	1	0	0	0	1	1	0	12	1	1
1724	75	5	1	1	1	0	1	1	3	0	0	10	1	1
1725	40	1	1	1	1	1	1	1	4	0	0	0	0	0
1726	43	2	1	2	1	0	0	0	1	0	0	10	1	1
1727	67	4	1	1	1	0	0	0	1	1	0	13	2	0
1728	67	4	1	2	1	0	1	0	2	1	0	14	2	0
1729	68	4	1	2	1	0	1	1	3	0	0	15	2	0
1730	76	5	1	2	1	0	0	0	1	1	0	7	0	0
1731	80	5	1	2	1	0	0	0	1	1	0	16	2	0
1732	50	2	1	2	0	1	0	0	1	1	0	14	2	0
1733	43	2	1	2	1	1	0	1	3	1	0	10	1	0
1734	65	4	1	2	1	1	1	1	4	1	1	16	2	0
1736	65	4	1	2	1	0	0	1	2	0	0	16	2	0
1737	57	3	1	2	1	1	1	1	4	1	1	16	2	1
1738	73	5	1	3	1	1	0	1	3	1	0	16	2	0
1739	79	5	1	2	1	1	1	1	4	1	1	10	1	0
1740	37	1	1	2	1	1	0	1	3	1	0	6	0	0
1741	49	2	1	2	1	0	0	0	1	1	0	16	2	0
1742	53	3	1	2	1	0	0	0	1	0	0	14	2	1
1743	70	4	1	2	0	0	0	1	1	1	0	16	2	0
1744	27	1	1	2	1	0	0	0	1	0	0	3	0	0
1745	48	2	1	1	1	0	0	0	1	0	0	11	1	1
1746	80	5	1	2	1	1	0	1	3	0	0	16	2	0
1747	68	4	1	3	1	1	0	1	3	1	1	16	2	0
1748	53	3	1	2	1	1	0	0	2	1	0	7	0	0
1749	75	5	1	2	1	1	1	1	4	1	1	16	2	0
1750	59	3	1	2	1	0	0	1	2	1	0	3	0	1
1752	68	4	1	2	1	0	0	1	2	0	0	16	2	0
1753	73	5	1	2	1	1	1	1	4	0	0	15	2	0
1754	54	3	1	2	1	1	1	1	4	1	0	15	2	0
1755	67	4	1	2	1	1	0	1	3	0	0	16	2	0
1756	60	3	1	2	1	0	0	0	1	1	0	15	2	0
1757	43	2	1	2	1	1	0	0	2	1	1	7	0	0
1758	71	4	1	2	1	1	0	0	2	1	0	16	2	0
1759	48	2	1	2	1	1	1	1	4	1	0	16	2	0
1760	77	5	1	2	1	1	1	1	4	1	0	16	2	0
1762	32	1	1	2	1	0	0	0	1	0	0	3	0	0
1763	54	3	1	2	1	1	0	0	2	0	1	16	2	0
1766	65	4	1	2	0	0	1	1	2	0	0	9	1	0
1767	72	5	1	3	1	1	1	1	4	1	1	11	1	0
1768	68	4	1	2	0	1	0	1	2	1	0	16	2	0
1769	77	5	1	2	1	1	0	0	2	1	1	13	2	0
1770	53	3	1	2	1	1	1	1	4	1	1	16	2	0
1771	49	2	1	2	1	1	0	0	2	1	0	16	2	0
1772	37	1	1	2	1	1	1	1	4	1	1	8	0	0
1775	70	4	1	2	0	0	1	1	2	1	1	15	2	0
1776	60	3	1	2	1	1	0	0	2	1	1	13	2	1
1778	52	3	1	2	1	1	1	1	4	1	1	11	1	0
1779	71	4	1	2	1	1	0	1	3	1	0	13	2	1
1781	44	2	1	1	1	1	0	0	2	0	0	13	2	1
1782	64	4	1	1	1	1	0	1	3	1	1	13	2	1
1784	80	5	1	2	1	1	1	1	4	1	0	16	2	0
1785	69	4	1	2	1	1	1	1	4	1	0	13	2	1
1786	61	3	1	2	1	0	1	0	2	0	0	10	1	1
1787	34	1	1	2	1	0	0	0	1	1	0	7	0	1
1788	51	2	1	2	1	1	0	1	3	0	1	15	2	0
1789	38	1	1	2	1	0	0	0	1	1	0	10	1	0
1790	68	4	1	2	1	1	1	1	4	1	0	12	1	1
1791	53	3	1	2	1	1	1	1	4	1	0	16	2	0
1792	56	3	1	3	1	1	1	1	4	1	0	14	2	0
1793	58	3	1	3	1	1	0	1	3	1	0	13	2	1
1794	37	1	1	1	1	1	0	1	3	1	0	10	1	1
1795	79	5	1	2	1	0	0	0	1	1	0	5	0	1
1796	68	4	1	1	1	1	1	0	3	1	0	16	2	0
1797	68	4	1	2	1	1	1	1	4	1	0	16	2	0
1799	47	2	1	2	1	1	0	1	3	1	0	11	1	1
1800	66	4	1	1	1	1	0	1	3	1	1	12	1	1
1802	53	3	1	2	1	1	0	1	3	1	0	13	2	1
1803	38	1	1	2	1	0	0	0	1	1	1	5	0	0
1806	64	4	1	2	1	1	1	1	4	1	0	13	2	1
1807	50	2	1	2	1	0	0	0	1	1	0	15	2	0
1808	71	4	1	2	1	1	1	1	4	0	0	16	2	0
1809	80	5	1	1	1	1	0	1	3	1	1	12	1	1
1811	36	1	1	2	1	1	1	1	4	1	0	9	1	0
1812	68	4	1	3	1	1	1	1	4	1	0	16	2	0
1813	48	2	1	2	1	0	0	0	1	1	0	9	1	0
1816	78	5	1	2	1	1	0	1	3	1	1	10	1	1
1817	74	5	1	2	1	1	0	0	2	0	0	0	0	0
1818	75	5	1	2	0	1	0	1	2	0	0	16	2	0
1822	65	4	1	1	1	1	0	1	3	0	0	11	1	1
1823	51	2	1	2	1	1	0	1	3	0	0	10	1	1
1825	56	3	1	1	1	1	0	1	3	0	0	10	1	1
1826	67	4	1	2	1	1	1	1	4	1	1	16	2	0
1828	69	4	1	2	1	1	1	1	4	1	0	16	2	0
1829	71	4	1	2	1	1	1	1	4	1	1	15	2	0
1830	60	3	1	2	1	1	1	1	4	1	1	15	2	0
1831	37	1	1	2	1	1	1	1	4	1	0	16	2	0
1832	41	1	1	1	1	1	0	1	3	1	0	7	0	1
1833	39	1	1	1	1	1	0	0	2	1	0	8	0	1
1834	74	5	1	2	1	1	0	0	2	1	1	14	2	1
1835	49	2	1	2	1	1	0	1	3	1	1	11	1	1
1837	63	4	1	2	1	0	1	1	3	0	1	10	1	0
1838	81	5	1	2	1	1	1	1	4	1	0	16	2	0
1839	54	3	1	2	1	1	1	1	4	1	1	15	2	0
1840	44	2	1	2	1	1	0	0	2	1	0	16	2	0
1842	74	5	1	2	1	0	1	1	3	0	0	10	1	1
1843	45	2	1	1	1	0	1	1	3	0	0	6	0	1
1845	49	2	1	2	1	1	0	0	2	1	0	9	1	1
1847	70	4	1	2	1	1	1	1	4	1	1	15	2	1
1849	69	4	1	2	1	1	1	1	4	1	0	16	2	0
1850	64	4	1	2	1	1	1	1	4	1	1	9	1	1
1851	60	3	1	2	1	0	1	1	3	0	0	5	0	1
1853	33	1	1	2	1	0	1	1	3	0	0	5	0	0
1854	78	5	1	3	1	0	1	1	3	1	0	13	2	1
1855	72	5	1	2	1	1	1	1	4	1	1	13	2	1
1856	55	3	1	2	1	0	0	0	1	1	0	13	2	0
1858	79	5	1	2	0	1	0	0	1	1	0	15	2	0
1859	53	3	1	3	1	1	1	1	4	1	0	16	2	1
1860	76	5	1	2	1	0	1	1	3	1	1	13	2	0
1861	38	1	1	1	1	0	1	1	3	0	1	7	0	1
1862	62	4	1	2	1	1	1	0	3	0	1	4	0	1
1863	46	2	1	2	1	1	0	1	3	0	0	11	1	1
1864	48	2	1	2	1	0	1	1	3	1	1	13	2	0
1865	53	3	1	2	1	1	1	1	4	1	0	7	0	0
1866	79	5	1	1	1	0	1	0	2	1	0	15	2	0
1867	60	3	1	2	1	1	1	1	4	1	1	12	1	1
1869	69	4	1	2	1	1	1	1	4	1	1	16	2	0
1870	58	3	1	1	0	0	0	0	0	0	0	5	0	0
1871	59	3	1	2	0	0	1	1	2	0	0	16	2	0
1872	41	1	1	3	1	1	0	0	2	1	0	4	0	0
1873	71	4	1	2	1	1	1	1	4	1	0	16	2	1
1874	81	5	1	2	1	1	1	1	4	1	1	16	2	0
1875	54	3	1	2	1	0	1	1	3	0	1	7	0	1
1876	68	4	1	2	1	0	1	1	3	0	1	8	0	1
1877	50	2	1	3	1	1	0	1	3	1	0	4	0	1
1878	72	5	1	2	1	1	1	1	4	1	1	13	2	1
1879	39	1	1	3	1	1	1	1	4	1	1	16	2	0
1880	64	4	1	3	1	1	1	1	4	0	0	14	2	0
1881	53	3	1	2	1	0	1	1	3	1	1	15	2	0
1882	68	4	1	2	1	0	1	1	3	1	0	14	2	0
1883	45	2	1	1	1	0	1	1	3	0	0	7	0	1
1886	52	3	1	2	1	1	1	1	4	1	1	9	1	1
1887	67	4	1	2	1	0	1	1	3	1	1	10	1	1
1888	64	4	1	2	0	0	1	1	2	0	1	16	2	0
1889	47	2	1	2	1	0	0	0	1	1	0	7	0	0
1890	68	4	1	2	1	1	1	1	4	1	0	16	2	0
1891	52	3	1	1	1	0	1	0	2	0	0	7	0	0
1892	45	2	1	3	1	1	1	1	4	1	1	8	0	0
1893	79	5	1	2	1	0	0	0	1	0	0	10	1	0
1894	54	3	1	2	1	0	0	0	1	0	0	13	2	1
1896	68	4	1	2	1	0	0	0	1	1	0	10	1	1
1897	72	5	1	3	0	0	0	0	0	0	0	12	1	0
1900	62	4	1	2	1	0	0	0	1	1	0	12	1	1
1901	52	3	1	2	1	1	0	0	2	1	0	8	0	0
1902	32	1	1	2	1	0	1	1	3	1	1	7	0	0
1903	59	3	1	2	1	1	1	1	4	1	1	16	2	1
1907	75	5	1	2	1	1	1	1	4	1	0	12	1	1
1908	79	5	1	2	1	1	1	1	4	1	0	16	2	0
1910	41	1	1	2	1	1	1	1	4	1	0	9	1	0
1911	46	2	1	3	1	1	1	1	4	1	0	12	1	1
1912	71	4	1	2	1	1	0	0	2	1	1	16	2	1
1913	61	3	1	2	1	1	1	1	4	1	0	16	2	0
1914	58	3	1	2	1	0	0	0	1	0	0	10	1	0
1915	53	3	1	2	0	0	1	1	2	0	0	6	0	0
1916	35	1	1	3	0	0	1	1	2	0	0	7	0	0
1917	73	5	1	3	1	0	0	0	1	0	0	15	2	0
1918	50	2	1	3	0	0	1	0	1	0	0	9	1	0
1919	78	5	1	2	1	1	1	1	4	1	1	13	2	0
1920	63	4	1	3	1	0	1	0	2	0	0	11	1	0
1921	56	3	1	1	0	0	1	0	1	0	0	2	0	0
1922	58	3	1	2	1	1	1	1	4	0	0	16	2	0
1925	79	5	1	2	1	0	0	0	1	0	0	9	1	0
1926	71	4	1	2	1	1	1	0	3	1	1	14	2	0
1927	40	1	1	3	0	0	0	0	0	0	0	5	0	0
1928	55	3	1	2	1	1	0	1	3	0	0	7	0	1
1931	64	4	1	2	1	1	1	1	4	0	0	16	2	0
1932	42	2	1	3	0	0	1	1	2	0	0	8	0	0
1933	50	2	1	2	0	0	1	0	1	1	0	10	1	0
1937	60	3	1	2	1	1	1	1	4	1	1	16	2	0
1938	55	3	1	1	1	1	1	1	4	0	0	7	0	0
1940	44	2	1	1	1	0	0	0	1	1	0	6	0	1
1941	69	4	1	3	1	1	0	1	3	1	0	11	1	0
1946	75	5	1	2	0	0	0	0	0	0	0	16	2	0
1947	59	3	1	2	1	1	1	1	4	1	1	16	2	0
1949	69	4	1	3	1	1	1	1	4	0	0	16	2	0
1950	52	3	1	2	1	1	1	1	4	1	1	11	1	1
1951	70	4	1	2	0	1	1	1	3	0	1	15	2	0
1953	78	5	1	2	1	1	1	1	4	1	0	16	2	0
1954	74	5	1	2	0	0	1	1	2	0	1	6	0	0
1955	67	4	1	2	1	0	0	0	1	1	0	14	2	1
1956	64	4	1	3	1	0	1	0	2	1	0	15	2	0
1957	67	4	1	3	0	0	0	0	0	0	0	12	1	0
1958	49	2	1	3	1	1	1	1	4	1	0	14	2	1
1959	41	1	1	2	1	0	0	0	1	1	0	11	1	0
1960	71	4	1	2	1	1	1	1	4	1	1	16	2	0
1961	64	4	1	2	0	0	0	1	1	0	1	9	1	0
1962	53	3	1	2	1	1	1	1	4	1	1	16	2	0
1963	57	3	1	2	1	1	1	1	4	1	0	16	2	0
1964	74	5	1	3	1	0	1	0	2	0	0	8	0	1
1965	43	2	1	2	1	0	0	0	1	0	1	9	1	1
1966	61	3	1	3	0	0	1	0	1	0	1	10	1	1
1967	59	3	1	3	1	1	1	1	4	1	0	16	2	0
1968	47	2	1	2	0	0	1	0	1	0	0	1	0	1
1969	46	2	1	2	0	1	1	0	2	0	1	11	1	1
1970	54	3	1	2	1	1	1	1	4	1	1	16	2	0
1971	71	4	1	1	0	1	0	0	1	1	0	11	1	1
1972	81	5	1	2	0	0	0	0	0	0	1	7	0	1
1973	58	3	1	2	0	1	0	0	1	0	1	8	0	0
1974	45	2	1	2	1	1	1	1	4	1	0	12	1	0
1975	73	5	1	2	1	1	0	0	2	1	0	15	2	0
1976	56	3	1	2	1	0	0	1	2	1	0	9	1	0
1978	70	4	1	3	1	0	0	0	1	0	1	16	2	0
1979	79	5	1	2	1	1	0	0	2	0	1	16	2	1
1980	61	3	1	2	0	0	0	0	0	1	0	16	2	1
1981	69	4	1	2	0	1	1	0	2	0	0	14	2	0
1982	70	4	1	2	1	1	1	1	4	1	1	16	2	0
1983	74	5	1	3	1	1	0	0	2	0	0	5	0	1
1984	62	4	1	3	0	1	1	1	3	1	1	15	2	0
1985	49	2	1	2	1	0	1	1	3	1	0	3	0	0
1986	57	3	1	1	1	1	1	0	3	0	0	10	1	0
1987	77	5	1	2	1	0	0	0	1	1	1	12	1	0
1988	54	3	1	2	0	0	0	1	1	1	0	11	1	1
1990	67	4	1	2	1	1	1	1	4	1	1	16	2	0
1991	71	4	1	3	1	1	0	1	3	0	1	9	1	1
1992	75	5	1	2	1	1	0	1	3	0	0	12	1	0
1993	60	3	1	3	0	0	0	1	1	1	0	5	0	1
1994	73	5	1	3	1	0	0	0	1	1	0	12	1	0
1995	69	4	1	2	1	0	1	0	2	1	0	15	2	0
1997	74	5	1	2	1	1	1	1	4	1	0	16	2	0
1999	72	5	1	2	0	1	1	0	2	0	1	14	2	0
2001	76	5	1	3	0	1	0	0	1	0	1	16	2	1
2002	63	4	1	1	0	0	0	1	1	0	1	0	0	1
2003	81	5	1	2	1	1	0	1	3	1	0	12	1	0
2004	70	4	1	2	0	0	1	1	2	0	1	16	2	0
2005	75	5	1	2	1	1	1	1	4	0	1	6	0	0
2007	49	2	1	3	1	1	1	0	3	0	0	8	0	1
2008	45	2	1	3	1	1	1	0	3	1	0	14	2	0
2009	52	3	1	1	1	0	0	0	1	1	0	9	1	0
2011	68	4	1	2	0	0	1	1	2	0	0	16	2	0
2012	42	2	1	2	1	1	1	1	4	0	1	6	0	0
2013	61	3	1	2	1	1	1	1	4	1	0	14	2	0
2014	81	5	1	2	0	1	1	1	3	0	0	12	1	1
2015	55	3	1	1	1	0	0	0	1	1	0	14	2	0
2016	45	2	1	3	1	1	1	1	4	0	0	12	1	0
2017	73	5	1	2	1	1	1	1	4	1	0	16	2	0
2018	49	2	1	2	0	1	0	0	1	0	1	9	1	0
2019	74	5	1	2	0	0	1	1	2	1	0	10	1	0
2020	63	4	1	2	0	0	0	0	0	0	1	9	1	0
2021	53	3	1	3	1	1	1	1	4	1	0	11	1	0
2022	75	5	1	2	0	0	0	0	0	1	1	9	1	1
2023	61	3	1	1	1	1	0	1	3	0	0	0	0	1
2025	78	5	1	2	1	1	1	1	4	1	1	16	2	0
2027	33	1	1	3	0	1	1	1	3	0	1	9	1	0
2028	52	3	1	3	0	1	1	1	3	1	0	1	0	0
2030	47	2	1	2	1	0	1	0	2	1	0	9	1	1
2031	63	4	1	2	0	1	0	1	2	1	1	12	1	1
2032	37	1	1	2	1	1	0	1	3	0	0	16	2	0
2033	79	5	1	2	1	1	1	1	4	1	0	13	2	0
2034	69	4	1	2	0	0	1	1	2	1	1	7	0	1
2036	59	3	1	3	1	1	1	1	4	1	0	16	2	0
2038	45	2	1	3	0	0	1	0	1	0	0	10	1	0
2039	50	2	1	1	1	0	0	0	1	1	1	3	0	0
2040	53	3	1	2	1	1	1	0	3	1	0	16	2	1
2041	80	5	1	3	1	1	1	1	4	1	0	15	2	0
2042	70	4	1	3	1	1	0	1	3	0	0	15	2	0
2043	70	4	1	2	1	0	0	0	1	1	0	13	2	0
2045	72	5	1	2	1	0	0	0	1	0	1	6	0	0
2046	40	1	1	2	1	1	1	1	4	1	1	16	2	0
2047	79	5	1	2	1	0	1	0	2	0	0	16	2	1
2048	62	4	1	2	1	1	1	1	4	1	1	16	2	0
2049	68	4	1	2	1	1	0	1	3	0	1	12	1	0
2050	59	3	1	2	1	1	1	1	4	1	0	16	2	0
2055	80	5	1	2	1	0	0	0	1	0	1	13	2	1
2060	51	2	1	2	1	1	1	1	4	1	1	16	2	0
2062	68	4	1	2	1	1	0	0	2	1	0	15	2	0
2066	75	5	1	2	1	1	0	0	2	0	0	16	2	0
2069	70	4	1	2	1	1	1	1	4	1	1	16	2	0
2071	79	5	1	2	1	0	0	0	1	1	0	15	2	1
2074	50	2	1	3	1	1	1	1	4	1	1	12	1	0
2088	31	1	1	2	1	1	1	1	4	1	1	16	2	0
2089	76	5	1	2	1	1	1	1	4	1	0	14	2	0
2090	55	3	1	2	1	1	1	1	4	1	1	10	1	0
2092	47	2	1	2	1	0	0	0	1	1	0	6	0	1
2095	37	1	1	3	0	0	1	1	2	0	0	11	1	0
2099	44	2	1	2	1	1	1	1	4	1	1	12	1	1
2101	74	5	1	2	1	1	1	1	4	1	1	15	2	0
2103	53	3	1	2	1	1	1	1	4	1	0	16	2	0
2105	71	4	1	2	1	0	1	1	3	1	1	14	2	0
2106	44	2	1	3	1	0	1	1	3	1	0	11	1	0
2107	71	4	1	2	1	1	1	0	3	1	0	4	0	0
2111	81	5	1	2	1	1	1	1	4	1	0	13	2	0
2114	58	3	1	2	1	0	1	1	3	1	1	16	2	0
2115	74	5	1	2	1	1	1	1	4	0	1	14	2	1
2119	43	2	1	3	1	1	1	1	4	0	0	13	2	0
2120	48	2	1	3	1	1	1	1	4	1	1	16	2	0
2124	76	5	1	2	1	0	0	0	1	1	0	14	2	0
2128	81	5	1	2	1	1	0	1	3	1	0	11	1	0
2135	67	4	1	2	1	1	1	1	4	1	1	10	1	0
2142	57	3	1	2	1	1	1	1	4	0	1	16	2	0
2146	69	4	1	2	1	1	1	0	3	1	0	16	2	0
2149	64	4	1	2	1	1	1	1	4	1	1	16	2	0
2151	70	4	1	2	1	1	1	1	4	0	1	16	2	0
2152	60	3	1	2	1	0	0	0	1	0	0	15	2	0
2153	54	3	1	2	1	1	1	1	4	1	0	11	1	0
2159	72	5	1	2	1	0	0	0	1	0	0	14	2	1
2162	62	4	1	2	0	1	1	1	3	1	0	16	2	0
2163	60	3	1	2	1	1	1	1	4	1	0	12	1	0
2164	44	2	1	2	0	0	0	0	0	1	1	7	0	0
2168	62	4	1	2	1	1	1	1	4	1	1	7	0	0
2170	31	1	1	2	1	1	1	1	4	1	0	11	1	0
2188	63	4	1	2	1	1	1	1	4	0	0	13	2	0
2198	57	3	1	2	1	1	1	1	4	1	1	16	2	0
2199	55	3	1	2	1	1	0	1	3	0	0	8	0	1
2200	40	1	1	2	1	1	1	1	4	1	1	11	1	0
2201	79	5	1	2	1	1	0	0	2	0	0	16	2	0
2202	60	3	1	2	1	1	0	0	2	1	1	14	2	1
2205	48	2	1	3	1	1	1	1	4	1	0	12	1	0
2208	63	4	1	3	1	1	1	1	4	0	0	16	2	1
2209	80	5	1	1	1	1	1	1	4	0	0	0	0	0
2210	67	4	1	1	1	0	0	1	2	0	0	12	1	0
2218	69	4	1	2	1	0	0	0	1	1	0	11	1	0
2219	44	2	1	2	1	0	1	0	2	1	0	9	1	0
2224	62	4	1	2	1	1	1	1	4	1	1	9	1	1
2228	76	5	1	2	1	1	1	0	3	1	1	12	1	1
2230	43	2	1	2	1	0	1	1	3	0	0	13	2	1
2232	56	3	1	1	1	0	0	0	1	0	0	8	0	0
2235	74	5	1	2	1	0	0	0	1	0	0	13	2	0
2236	44	2	1	2	1	0	1	1	3	0	0	16	2	0
2242	38	1	1	1	1	0	0	1	2	1	0	10	1	0
2246	63	4	1	2	1	1	1	1	4	0	0	10	1	0
2253	74	5	1	2	1	1	1	1	4	1	1	16	2	0
2254	64	4	1	2	1	0	1	0	2	1	0	14	2	0
2255	68	4	1	2	1	1	0	0	2	0	0	10	1	0
2260	52	3	1	1	1	1	0	1	3	0	0	6	0	0
2262	72	5	1	2	1	0	0	0	1	1	0	14	2	0
2269	72	5	1	1	1	0	0	0	1	1	0	11	1	0
2271	53	3	1	2	1	1	1	1	4	0	0	8	0	0
2275	58	3	1	2	1	1	1	1	4	1	0	16	2	0
2276	70	4	1	2	1	1	0	0	2	1	0	14	2	0
2283	58	3	1	1	1	1	0	0	2	0	0	16	2	0
2286	64	4	1	2	1	0	0	0	1	1	0	16	2	0
2292	61	3	1	2	0	0	1	1	2	0	0	16	2	0
2297	57	3	1	1	1	0	0	0	1	0	0	12	1	1
2303	81	5	1	1	1	1	1	0	3	1	0	16	2	0
2304	65	4	1	3	1	0	1	1	3	1	0	9	1	0
2305	44	2	1	2	0	1	1	1	3	1	1	8	0	0
2306	59	3	1	3	0	0	1	1	2	0	0	15	2	0
2307	72	5	1	3	1	1	0	1	3	1	1	13	2	0
2326	67	4	1	2	1	1	1	1	4	1	1	2	0	0
2335	42	2	1	2	1	1	1	1	4	1	1	16	2	0
2340	71	4	1	2	1	1	0	0	2	1	0	15	2	1
2341	50	2	1	1	0	0	0	0	0	0	1	5	0	0
2348	57	3	1	2	1	1	1	1	4	1	1	16	2	0
2352	63	4	1	3	1	1	1	0	3	1	0	13	2	0
2353	39	1	1	1	1	0	0	0	1	1	0	11	1	1
2354	71	4	1	2	1	1	0	1	3	0	1	16	2	0
2356	61	3	1	2	1	0	1	1	3	0	1	10	1	0
2358	42	2	1	3	1	1	0	0	2	1	0	7	0	0
2368	79	5	1	1	1	0	1	1	3	1	0	16	2	0
2388	75	5	1	3	1	1	1	1	4	1	0	9	1	0
2391	79	5	1	3	1	1	1	1	4	1	0	14	2	0
2395	65	4	1	2	1	1	1	1	4	1	0	16	2	0
2397	70	4	1	2	1	0	1	1	3	0	1	16	2	0
2401	44	2	1	1	1	1	1	0	3	1	0	10	1	0
2402	74	5	1	2	1	1	0	1	3	0	0	16	2	0
2404	64	4	1	2	1	1	1	1	4	1	1	16	2	0
2406	57	3	1	2	1	0	1	0	2	0	1	16	2	0
2408	54	3	1	1	1	1	1	0	3	1	0	14	2	1
2411	58	3	1	2	1	1	0	0	2	1	0	8	0	1
2412	40	1	1	3	1	1	0	0	2	1	0	15	2	0
2416	46	2	1	2	1	1	1	1	4	1	0	16	2	0
2431	38	1	1	2	1	1	1	1	4	1	0	13	2	0
2448	48	2	1	2	1	0	0	0	1	1	0	12	1	0
2449	66	4	1	2	1	1	1	1	4	1	0	13	2	0
2450	73	5	1	3	1	0	1	1	3	0	0	15	2	0
2451	67	4	1	3	1	1	1	0	3	1	0	12	1	1
2454	70	4	1	2	1	1	1	1	4	1	1	16	2	0
2455	75	5	1	2	1	1	1	1	4	1	1	16	2	0
2457	69	4	1	2	1	1	1	1	4	1	1	14	2	0
2460	70	4	1	1	1	0	1	1	3	1	0	15	2	0
2461	43	2	1	2	1	1	1	0	3	1	1	16	2	1
2463	40	1	1	2	1	0	0	0	1	1	0	10	1	1
2464	31	1	1	2	1	0	0	0	1	0	1	1	0	0
2485	73	5	1	2	1	1	1	1	4	1	0	14	2	0
2498	54	3	1	2	1	1	1	1	4	0	1	16	2	0
2499	69	4	1	3	1	1	1	1	4	1	0	11	1	0
263	75	5	1	2	1	0	0	1	2	0	0	12	1	0
1457	77	5	1	2	1	1	1	1	4	1	0	14	2	0
1562	79	5	1	2	1	0	0	0	1	1	0	16	2	0
400	41	1	1	2	1	1	0	0	2	1	0	16	2	0
474	62	4	1	2	0	0	1	0	1	1	1	11	1	0
650	56	3	1	1	1	1	0	1	3	0	1	16	2	0
1774	67	4	1	2	1	1	0	1	3	1	1	13	2	1
1810	61	3	1	1	1	1	0	1	3	1	1	12	1	1
729	46	2	1	1	1	0	0	0	1	1	0	9	1	1
756	71	4	1	1	1	0	0	0	1	0	0	15	2	0
1143	75	5	1	2	1	1	0	0	2	1	0	16	2	0
1672	73	5	1	2	0	0	0	0	0	0	1	14	2	0
355	42	2	1	2	1	0	0	0	1	1	0	10	1	0
1101	46	2	1	2	0	0	0	1	1	1	1	15	2	0
1468	75	5	1	2	1	1	1	0	3	1	0	16	2	0
1841	42	2	1	2	1	1	1	1	4	1	1	16	2	0
928	66	4	1	2	0	1	0	1	2	1	0	13	2	1
167	72	5	1	2	1	1	1	1	4	1	0	11	1	1
1112	51	2	1	3	0	0	0	0	0	0	0	5	0	0
1713	52	3	1	2	1	0	0	0	1	0	0	12	1	1
646	68	4	1	1	0	1	1	1	3	0	1	12	1	1
1600	76	5	1	3	1	0	1	0	2	1	0	14	2	0
268	46	2	1	2	0	0	0	0	0	0	0	10	1	0
771	45	2	1	1	0	0	0	0	0	1	0	15	2	1
865	62	4	1	2	1	1	1	1	4	0	0	10	1	0
907	53	3	1	2	1	1	0	1	3	0	0	13	2	1
1804	74	5	1	2	1	1	1	1	4	1	1	15	2	1
101	53	3	1	2	0	0	0	1	1	0	0	4	0	0
118	74	5	1	2	1	1	1	0	3	1	0	16	2	0
604	54	3	1	2	1	1	1	1	4	1	0	13	2	0
642	57	3	1	2	1	1	0	0	2	1	0	7	0	0
649	76	5	1	2	1	1	0	0	2	0	1	16	2	0
832	79	5	1	2	1	1	0	1	3	0	0	16	2	0
886	73	5	1	1	1	1	0	1	3	1	0	11	1	1
1393	56	3	1	2	1	1	0	0	2	1	0	16	2	0
1783	46	2	1	2	1	1	0	1	3	1	1	14	2	1
1824	42	2	1	1	1	1	0	1	3	1	1	11	1	1
1923	39	1	1	3	1	1	1	0	3	0	0	6	0	0
1073	68	4	1	3	1	1	1	1	4	1	0	12	1	0
597	79	5	1	2	1	1	1	1	4	0	0	16	2	1
264	63	4	1	2	0	1	0	0	1	1	0	12	1	0
779	56	3	1	2	1	1	1	1	4	1	0	16	2	1
348	49	2	1	3	1	1	0	0	2	1	0	8	0	0
524	64	4	1	2	1	1	0	0	2	0	0	16	2	0
584	45	2	1	2	1	1	1	1	4	1	1	15	2	0
714	69	4	1	2	1	1	1	1	4	1	0	14	2	0
873	81	5	1	1	1	1	0	0	2	1	0	14	2	1
1270	63	4	1	2	1	1	1	1	4	1	0	16	2	0
1352	74	5	1	2	1	1	0	0	2	1	0	13	2	1
1353	61	3	1	2	1	1	1	0	3	1	1	16	2	0
1419	74	5	1	2	1	0	0	1	2	1	0	10	1	1
1514	73	5	1	3	1	1	1	0	3	1	0	15	2	0
1659	58	3	1	3	1	0	0	1	2	0	0	16	2	0
1801	32	1	1	1	1	1	0	0	2	1	0	9	1	1
1814	45	2	1	3	1	1	0	1	3	1	0	11	1	1
1948	46	2	1	2	1	0	1	0	2	0	0	11	1	0
2037	73	5	1	2	1	1	0	0	2	1	0	6	0	0
2185	50	2	1	2	1	0	0	0	1	1	0	10	1	1
956	68	4	1	2	1	1	1	1	4	1	1	16	2	0
1884	77	5	1	2	1	1	1	1	4	1	1	16	2	0
698	41	1	1	3	1	0	1	1	3	1	0	10	1	1
399	71	4	1	2	1	1	0	0	2	1	1	14	2	0
438	71	4	1	2	1	1	0	0	2	1	0	16	2	0
1378	60	3	1	1	1	1	0	0	2	0	0	16	2	0
1651	59	3	1	2	0	0	1	1	2	1	0	14	2	1
1496	40	1	1	2	1	0	0	0	1	1	0	1	0	1
121	64	4	1	2	1	1	1	1	4	1	0	13	2	1
610	63	4	1	2	1	1	0	0	2	1	1	11	1	0
888	39	1	1	2	1	1	0	1	3	1	0	11	1	1
1511	74	5	1	2	1	0	0	0	1	0	0	11	1	0
1625	70	4	1	2	1	1	1	1	4	1	0	14	2	0
2056	38	1	1	1	1	0	1	0	2	1	0	12	1	0
1402	71	4	1	2	1	1	0	0	2	1	0	16	2	0
1689	76	5	1	2	0	0	1	1	2	1	0	15	2	0
741	49	2	1	2	0	1	1	1	3	1	0	11	1	0
1517	65	4	1	3	1	0	0	0	1	0	0	15	2	0
1681	66	4	1	2	1	0	0	0	1	1	0	15	2	0
1777	49	2	1	1	1	1	0	1	3	0	1	12	1	1
1998	73	5	1	2	0	1	0	0	1	1	1	16	2	1
276	59	3	1	2	0	1	1	1	3	0	0	13	2	0
742	29	1	1	2	1	0	1	0	2	1	0	7	0	1
34	36	1	1	2	1	1	1	1	4	1	0	11	1	1
58	49	2	1	2	1	1	1	1	4	1	0	7	0	1
89	50	2	1	2	1	1	1	0	3	1	0	8	0	0
100	74	5	1	2	0	0	1	1	2	1	0	15	2	0
137	42	2	1	2	1	1	1	1	4	1	0	6	0	0
143	34	1	1	2	1	1	1	0	3	0	0	14	2	0
176	63	4	1	3	1	1	1	1	4	1	1	16	2	0
202	61	3	1	2	1	1	1	1	4	1	1	9	1	0
251	67	4	1	2	1	1	1	1	4	1	0	16	2	0
287	34	1	1	1	1	0	1	0	2	1	0	10	1	1
330	30	1	1	2	1	1	1	1	4	0	0	7	0	0
354	65	4	1	2	1	0	0	0	1	1	0	14	2	1
378	37	1	1	1	1	0	0	1	2	0	0	12	1	0
402	60	3	1	1	1	1	0	0	2	1	0	13	2	1
506	51	2	1	2	0	1	1	0	2	1	1	15	2	1
508	72	5	1	3	1	1	1	1	4	1	0	15	2	0
541	59	3	1	2	1	1	1	1	4	1	0	14	2	0
579	66	4	1	2	1	1	1	1	4	1	0	15	2	1
614	50	2	1	3	1	1	1	1	4	1	0	13	2	0
652	70	4	1	2	1	1	1	1	4	1	0	15	2	1
657	32	1	1	2	1	0	1	1	3	0	1	8	0	0
664	50	2	1	2	1	0	1	1	3	0	1	12	1	0
668	46	2	1	2	1	1	0	1	3	1	0	7	0	1
719	61	3	1	1	1	0	0	0	1	1	1	10	1	1
768	81	5	1	1	1	0	0	0	1	0	0	14	2	0
792	58	3	1	1	1	0	0	0	1	1	0	12	1	0
800	67	4	1	3	1	0	0	0	1	1	0	16	2	1
836	32	1	1	2	1	0	1	1	3	1	0	8	0	1
842	71	4	1	2	1	1	0	1	3	0	0	16	2	0
932	45	2	1	1	1	1	0	0	2	0	1	8	0	0
940	58	3	1	2	1	1	0	0	2	1	0	9	1	0
951	78	5	1	2	1	0	1	0	2	1	0	14	2	0
955	53	3	1	3	1	1	1	1	4	1	0	15	2	0
1031	80	5	1	2	1	1	1	1	4	1	0	13	2	1
1054	80	5	1	2	1	1	0	1	3	1	0	16	2	0
1096	64	4	1	1	1	1	0	0	2	1	1	16	2	0
1145	53	3	1	2	1	1	1	0	3	0	0	16	2	1
1155	51	2	1	2	1	1	1	1	4	1	0	15	2	0
1214	46	2	1	2	1	1	1	1	4	1	0	16	2	1
1225	44	2	1	2	0	1	0	0	1	0	0	9	1	0
1239	41	1	1	2	1	1	1	1	4	1	0	14	2	0
1323	53	3	1	2	1	1	1	1	4	1	0	6	0	1
1330	53	3	1	2	1	1	1	0	3	1	0	15	2	0
1334	48	2	1	2	1	0	0	0	1	1	0	13	2	1
1338	60	3	1	2	1	1	1	0	3	1	0	15	2	0
1372	36	1	1	2	1	1	0	0	2	0	0	14	2	0
1375	79	5	1	3	1	0	0	0	1	1	0	14	2	0
1460	66	4	1	2	0	0	0	0	0	1	0	10	1	0
1472	50	2	1	2	1	1	1	1	4	0	0	16	2	0
1481	73	5	1	2	1	0	0	0	1	1	0	16	2	0
1634	78	5	1	2	1	0	1	1	3	0	0	15	2	0
1697	70	4	1	1	0	0	0	0	0	0	0	10	1	1
1764	59	3	1	1	1	0	0	0	1	0	1	4	0	1
1857	58	3	1	2	1	1	1	1	4	1	0	14	2	1
1868	33	1	1	1	1	0	0	0	1	1	0	6	0	1
1905	78	5	1	2	1	1	1	1	4	1	0	16	2	0
1929	61	3	1	2	1	1	1	1	4	1	1	16	2	0
2212	38	1	1	3	1	1	1	1	4	1	0	12	1	1
2355	73	5	1	2	1	1	1	1	4	1	1	14	2	0
2394	75	5	1	2	1	1	1	1	4	1	0	16	2	0
2462	75	5	1	3	1	1	1	0	3	1	0	12	1	0
916	48	2	1	2	1	1	0	1	3	0	0	13	2	1
1952	75	5	1	2	1	0	0	0	1	1	0	14	2	0
1257	68	4	1	2	1	1	1	0	3	0	1	12	1	0
1438	57	3	1	1	1	1	0	1	3	1	0	2	0	1
2312	64	4	1	3	1	1	1	1	4	1	0	13	2	0
18	80	5	1	2	1	0	0	0	1	1	0	16	2	0
66	63	4	1	2	1	1	1	1	4	1	0	12	1	1
69	75	5	1	2	1	1	1	1	4	1	0	15	2	0
258	38	1	1	2	1	0	0	0	1	0	0	7	0	0
403	51	2	1	2	1	1	0	1	3	1	0	15	2	0
529	72	5	1	2	1	1	1	1	4	1	1	16	2	0
625	40	1	1	2	1	1	1	0	3	1	1	12	1	1
693	64	4	1	2	1	1	1	1	4	1	0	9	1	1
822	64	4	1	2	1	1	1	1	4	1	0	13	2	0
893	32	1	1	1	1	0	0	1	2	1	1	4	0	0
942	78	5	1	3	1	1	1	1	4	1	1	14	2	0
970	68	4	1	3	1	1	1	1	4	1	1	15	2	0
1038	51	2	1	2	1	0	0	0	1	1	0	15	2	0
1051	70	4	1	2	1	1	1	1	4	1	0	15	2	1
1092	73	5	1	2	0	0	1	0	1	0	0	15	2	0
1256	43	2	1	3	1	1	1	0	3	1	0	11	1	0
1291	50	2	1	2	1	1	1	1	4	1	0	16	2	0
1465	60	3	1	2	1	1	1	1	4	1	0	16	2	1
1525	55	3	1	2	1	1	1	1	4	1	0	16	2	0
1637	67	4	1	2	1	1	1	1	4	1	0	14	2	0
1852	67	4	1	2	1	1	1	1	4	1	1	15	2	0
1898	48	2	1	2	1	1	1	0	3	1	1	13	2	0
1942	81	5	1	2	1	0	1	1	3	0	0	6	0	0
2006	53	3	1	3	1	1	1	1	4	1	0	13	2	0
2362	39	1	1	3	1	1	1	0	3	1	0	11	1	1
478	67	4	1	2	0	1	0	0	1	0	0	8	0	1
1409	46	2	1	3	0	1	0	0	1	1	1	5	0	1
416	75	5	1	2	1	1	0	0	2	0	0	16	2	0
1119	58	3	1	2	1	1	0	0	2	1	0	9	1	0
803	51	2	1	1	0	0	0	0	0	1	0	12	1	1
1617	54	3	1	2	1	0	1	1	3	1	1	11	1	1
252	49	2	1	2	1	1	1	1	4	1	0	16	2	0
255	69	4	1	3	1	1	1	1	4	1	0	16	2	0
421	81	5	1	2	1	1	0	1	3	1	0	15	2	1
562	54	3	1	2	1	1	1	0	3	1	0	16	2	0
791	75	5	1	2	1	0	0	0	1	0	0	16	2	0
802	58	3	1	2	1	1	1	1	4	0	1	13	2	1
897	64	4	1	1	1	1	0	1	3	1	0	13	2	1
1123	64	4	1	2	0	1	1	0	2	1	0	13	2	0
1212	59	3	1	2	1	1	1	1	4	1	0	14	2	1
1304	79	5	1	2	1	1	1	1	4	1	0	16	2	0
1355	72	5	1	2	1	0	1	0	2	1	1	14	2	0
1607	71	4	1	2	1	1	0	0	2	1	0	9	1	1
1699	40	1	1	2	1	1	0	0	2	1	0	16	2	0
755	79	5	1	2	1	1	1	1	4	1	0	14	2	0
1407	70	4	1	2	1	1	0	0	2	1	0	16	2	0
1836	70	4	1	2	1	1	0	0	2	0	0	10	1	1
1443	56	3	1	2	1	1	1	1	4	1	0	9	1	1
1088	70	4	1	2	0	0	0	0	0	1	1	11	1	0
1306	35	1	1	1	1	0	0	0	1	1	0	9	1	1
1122	79	5	1	2	1	1	0	0	2	1	0	16	2	0
94	56	3	1	2	1	0	1	1	3	1	1	14	2	0
98	68	4	1	2	1	0	1	1	3	0	1	16	2	0
142	50	2	1	2	1	1	1	0	3	1	1	16	2	0
149	68	4	1	1	1	0	0	0	1	1	0	9	1	0
177	39	1	1	2	1	1	1	0	3	1	0	15	2	0
225	78	5	1	2	1	1	0	1	3	1	0	16	2	0
300	50	2	1	1	1	1	1	1	4	0	0	16	2	0
314	36	1	1	1	1	0	0	0	1	0	0	8	0	0
340	72	5	1	3	1	1	0	0	2	0	0	15	2	0
394	42	2	1	2	0	1	1	1	3	1	0	14	2	1
455	41	1	1	2	1	1	1	1	4	1	0	15	2	0
458	73	5	1	2	1	1	0	0	2	1	0	14	2	0
519	80	5	1	2	1	1	1	0	3	1	0	14	2	0
569	69	4	1	1	1	0	0	0	1	1	0	12	1	0
620	74	5	1	3	1	1	0	0	2	1	0	12	1	1
645	76	5	1	2	1	1	0	0	2	0	0	10	1	0
667	66	4	1	1	1	1	0	1	3	1	0	16	2	1
675	66	4	1	2	1	0	0	0	1	1	0	12	1	0
703	50	2	1	2	1	0	1	0	2	1	1	6	0	0
748	72	5	1	3	1	0	0	1	2	0	1	16	2	0
775	50	2	1	2	0	0	0	1	1	0	0	13	2	0
788	67	4	1	2	1	0	1	1	3	1	0	12	1	0
813	38	1	1	2	1	1	0	0	2	0	1	9	1	1
855	58	3	1	1	1	0	0	0	1	0	0	16	2	0
896	46	2	1	1	1	1	0	1	3	1	0	15	2	1
930	64	4	1	1	1	1	0	0	2	1	0	11	1	1
957	63	4	1	2	1	1	1	1	4	1	1	15	2	0
964	53	3	1	2	1	0	1	0	2	1	0	13	2	0
1028	76	5	1	2	1	1	1	1	4	1	0	16	2	1
1102	41	1	1	3	0	0	0	0	0	0	0	16	2	1
1161	49	2	1	2	1	1	1	0	3	1	1	16	2	1
1178	52	3	1	2	1	1	1	1	4	1	0	16	2	0
1219	76	5	1	3	1	1	0	1	3	1	0	12	1	0
1322	70	4	1	2	1	0	1	0	2	1	0	14	2	0
1327	57	3	1	2	1	1	1	0	3	1	1	14	2	0
1344	67	4	1	2	1	1	1	1	4	1	1	13	2	1
1383	74	5	1	2	1	1	0	0	2	1	1	12	1	0
1493	65	4	1	1	1	1	1	0	3	1	0	14	2	0
1500	59	3	1	3	1	1	1	1	4	1	1	14	2	1
1506	60	3	1	2	1	0	0	0	1	1	0	9	1	0
1521	43	2	1	2	0	1	1	1	3	0	0	12	1	1
1565	59	3	1	2	1	1	0	1	3	1	0	10	1	1
1571	73	5	1	3	1	1	1	1	4	1	1	16	2	0
1598	77	5	1	2	1	1	1	0	3	0	0	16	2	0
1640	66	4	1	2	1	0	0	0	1	1	0	12	1	0
1668	71	4	1	2	0	0	1	0	1	1	1	14	2	0
1680	33	1	1	1	1	0	0	0	1	0	0	10	1	1
1701	60	3	1	1	0	0	0	0	0	1	0	12	1	1
1705	34	1	1	2	1	1	1	1	4	0	0	10	1	0
1780	72	5	1	1	1	1	0	1	3	1	0	15	2	1
1819	37	1	1	2	1	1	0	0	2	1	0	9	1	1
1885	74	5	1	2	1	0	1	0	2	0	1	16	2	0
1906	71	4	1	2	1	0	1	0	2	1	0	16	2	0
1930	69	4	1	2	0	0	1	0	1	0	0	16	2	0
1934	45	2	1	3	1	0	1	0	2	0	0	9	1	0
1944	44	2	1	3	0	0	0	0	0	0	0	7	0	0
2061	79	5	1	3	1	1	1	1	4	1	0	13	2	0
2156	63	4	1	2	1	1	1	1	4	1	0	14	2	1
2179	81	5	1	2	1	1	1	1	4	0	0	16	2	0
1614	47	2	1	2	1	0	0	0	1	0	0	7	0	0
82	80	5	1	2	1	1	1	1	4	0	0	16	2	0
1455	56	3	1	1	1	1	0	1	3	1	0	11	1	1
1805	43	2	1	2	1	1	1	1	4	1	0	7	0	1
259	63	4	1	3	1	0	1	1	3	1	0	16	2	1
1798	76	5	1	2	1	1	0	1	3	1	0	15	2	1
543	73	5	1	3	1	0	1	1	3	1	0	16	2	0
[truncated: 1 more rows]
